# Supplementary material for: 4-Nitro­phenyl 2-bromo-2-methyl­propano­ate
Source: Acta Crystallogr Sect E Struct Rep Online. 2011 Feb 23;67(Pt 3):o698. doi: 10.1107/S1600536811005988 (PMC3051967; doi:10.1107/S1600536811005988)
Supplement: Supplementary file 1 [file e-67-0o698-sup1.cif]

##############################################################################
###                                                                        ###
###        Electronic paper (Acta Crystallographica Section E)             ###
###                                                                        ###
##############################################################################
#                                                                            #
# This CIF contains the data in a paper accepted for publication in Acta     #
# Crystallographica Section E. It conforms to the requirements of Notes      #
# for Authors for Section E, and has been peer reviewed under the auspices   #
# of the IUCr Commission on Journals.                                        #
#                                                                            #
# Full details of the Crystallographic Information File format               #
# are given in the paper "The Crystallographic Information File (CIF):       #
# a New Standard Archive File for Crystallography" by S. R. Hall, F. H.      #
# Allen and I. D. Brown [Acta Cryst. (1991), A47, 655-685].                  #
#                                                                            #
# The current version of the core CIF dictionary is obtainable from          #
# ftp://ftp.iucr.org/pub/cif_core.dic. The current version number is 2.4.    #
#                                                                            #
# Software is freely available for graphical display of the structure(s) in  #
# this CIF.  For information consult the CIF home page http://www.iucr.org/  #
# cif/home.html                                                              #
#                                                                            #
# This file may be used for bona fide research purposes within the           #
# scientific community so long as proper attribution is given to the journal # 
# article from which it was obtained.                                        #
#                                                                            #
##############################################################################
                                             
data_global
_audit_creation_method     'ModiCIF v2.00'
_journal_date_recd_electronic     2011-02-16
_journal_date_accepted     2011-02-17
_journal_name_full     'Acta Crystallographica, Section E'
_journal_year     2011
_journal_volume     67
_journal_issue      3
_journal_page_first     o698
_journal_page_last     o698
_journal_paper_category     QO
_journal_coeditor_code     TK2722
_publ_contact_author
;
 Prof. Corrado Rizzoli
 Universit\'a degli Studi di Parma
 Dipartimento di Chimica Generale ed Inorganica
 Chimica Analitica, Chimica Fisica
 Viale G. P. Usberti 17/A
 I-43124 Parma
 Italy
;
_publ_contact_author_email     'corrado.rizzoli@unipr.it'
_publ_contact_author_fax     '[++39]521 905 556'
_publ_contact_author_phone     '[++39]521 905 449'
_publ_section_title
;
4-Nitrophenyl 2-bromo-2-methylpropanoate
;
loop_
    _publ_author_name
    _publ_author_address
    'Corrado Rizzoli'
;    Dipartimento di Chimica Generale ed Inorganica
     Chimica Analitica, Chimica Fisica
     Universit\'a degli Studi di Parma
     Viale G. P. Usberti 17/A
     I-43124 Parma
     Italy
;
    'Elda Marku'
;    Fakulteti i Shkencave t\"e Natyr\"es
     Departamenti i Kimise
     Universiteti i Tiranes
     Bulevardi "Zogu I"
     Tirana
     Albania
;
    'Lucedio Greci'
;    Dipartimento ISAC
     Universit\'a Politecnica delle Marche
     Via Brecce Bianche
     I-60131 Ancona
     Italy
;
data_I
_chemical_name_systematic
;
4-Nitrophenyl 2-bromo-2-methylpropanoate
;
_chemical_name_common     ?
_chemical_formula_moiety     'C10 H10 Br N O4'
_chemical_formula_sum     'C10 H10 Br N O4'
_chemical_formula_iupac     'C10 H10 Br N O4'
_chemical_formula_weight     288.10
_chemical_melting_point     ?
_symmetry_cell_setting     orthorhombic
_symmetry_space_group_name_H-M     'P b c n'
_symmetry_space_group_name_Hall     '-P 2n 2ab '
loop_
    _symmetry_equiv_pos_as_xyz
    'x,y,z'
    '-x+1/2,-y+1/2,z+1/2'
    'x+1/2,-y+1/2,-z'
    '-x,y,-z+1/2'
    '-x,-y,-z'
    'x-1/2,y-1/2,-z-1/2'
    '-x-1/2,y-1/2,z'
    'x,-y,z-1/2'
_cell_length_a     11.4128(16)
_cell_length_b     14.450(2)
_cell_length_c     14.539(2)
_cell_angle_alpha     90.00
_cell_angle_beta     90.00
_cell_angle_gamma     90.00
_cell_volume     2397.7(6)
_cell_formula_units_Z     8
_cell_measurement_reflns_used     877
_cell_measurement_theta_min     5.60
_cell_measurement_theta_max     21.34
_cell_measurement_temperature     295(2)
_exptl_crystal_description     needle
_exptl_crystal_colour     colourless
_exptl_crystal_size_max     0.45
_exptl_crystal_size_mid     0.15
_exptl_crystal_size_min     0.14
_exptl_crystal_density_diffrn     1.596
_exptl_crystal_density_meas     ?
_exptl_crystal_density_method     'not measured'
_exptl_crystal_F_000     1152
_exptl_absorpt_coefficient_mu     3.427
_exptl_absorpt_correction_type     multi-scan
_exptl_absorpt_process_details     '(<i>SADABS</i>; Bruker, 2008)'
_exptl_absorpt_correction_T_min     0.625
_exptl_absorpt_correction_T_max     0.720
_exptl_special_details
;
;
_diffrn_ambient_temperature     295(2)
_diffrn_radiation_type     MoK\a
_diffrn_radiation_wavelength     0.71073
_diffrn_radiation_source     'fine-focus sealed tube'
_diffrn_radiation_monochromator     graphite
_diffrn_measurement_device     'Bruker APEXII CCD'
_diffrn_measurement_method     \w
_diffrn_reflns_number     18926
_diffrn_reflns_av_R_equivalents     0.0489
_diffrn_reflns_av_sigmaI/netI     0.0308
_diffrn_reflns_theta_min     2.27
_diffrn_reflns_theta_max     25.25
_diffrn_reflns_theta_full     25.25
_diffrn_measured_fraction_theta_max     1.000
_diffrn_measured_fraction_theta_full     1.000
_diffrn_reflns_limit_h_min     -13
_diffrn_reflns_limit_h_max     13
_diffrn_reflns_limit_k_min     -15
_diffrn_reflns_limit_k_max     17
_diffrn_reflns_limit_l_min     -17
_diffrn_reflns_limit_l_max     17
_diffrn_standards_number     0
_diffrn_standards_interval_count     ?
_diffrn_standards_interval_time     ?
_diffrn_standards_decay_%     0
_refine_special_details
;
Refinement of <i>F</i>^2^ against ALL reflections. The weighted <i>R</i>-factor
<i>wR</i> and goodness of fit <i>S</i> are based on <i>F</i>^2^, conventional
<i>R</i>-factors <i>R</i> are based on <i>F</i>, with <i>F</i> set to zero for
negative <i>F</i>^2^. The threshold expression of <i>F</i>^2^ >
\s(<i>F</i>^2^) is used only for calculating <i>R</i>-factors(gt) <i>etc</i>.
and is not relevant to the choice of reflections for refinement.
<i>R</i>-factors based on <i>F</i>^2^ are statistically about twice as large
as those based on <i>F</i>, and <i>R</i>- factors based on ALL data will be
even larger.
;
_reflns_number_total     2177
_reflns_number_gt     1086
_reflns_threshold_expression     I>2\s(I)
_refine_ls_structure_factor_coef     Fsqd
_refine_ls_matrix_type     full
_refine_ls_R_factor_all     0.1009
_refine_ls_R_factor_gt     0.0457
_refine_ls_wR_factor_gt     0.1209
_refine_ls_wR_factor_ref     0.1321
_refine_ls_goodness_of_fit_ref     0.997
_refine_ls_restrained_S_all     0.997
_refine_ls_number_reflns     2177
_refine_ls_number_parameters     145
_refine_ls_number_restraints     0
_refine_ls_hydrogen_treatment     constr
_refine_ls_weighting_scheme     calc
_refine_ls_weighting_details
                 'calc w=1/[\s^2^(Fo^2^)+(0.0685P)^2^] where P=(Fo^2^+2Fc^2^)/3'
_atom_sites_solution_hydrogens     geom
_atom_sites_solution_primary     direct
_atom_sites_solution_secondary     difmap
_refine_ls_shift/su_max     0.000
_refine_ls_shift/su_mean     0.000
_refine_diff_density_max     0.841
_refine_diff_density_min     -0.506
_refine_ls_extinction_method     none
_refine_ls_extinction_coef     ?
_refine_ls_abs_structure_details     ?
_refine_ls_abs_structure_Flack     ?
loop_
    _atom_type_symbol
    _atom_type_description
    _atom_type_scat_dispersion_real
    _atom_type_scat_dispersion_imag
    _atom_type_scat_source
    'Br' 'Br' -0.2901 2.4595
                         'International Tables Vol C Tables 4.2.6.8 and 6.1.1.4'
    'O' 'O' 0.0106 0.0060
                         'International Tables Vol C Tables 4.2.6.8 and 6.1.1.4'
    'N' 'N' 0.0061 0.0033
                         'International Tables Vol C Tables 4.2.6.8 and 6.1.1.4'
    'C' 'C' 0.0033 0.0016
                         'International Tables Vol C Tables 4.2.6.8 and 6.1.1.4'
    'H' 'H' 0.0000 0.0000
                         'International Tables Vol C Tables 4.2.6.8 and 6.1.1.4'
_computing_data_collection     '<i>APEX2</i> (Bruker, 2008)'
_computing_cell_refinement     '<i>SAINT</i> (Bruker, 2008)'
_computing_data_reduction     '<i>SAINT</i> (Bruker, 2008)'
_computing_structure_solution     '<i>SIR97</i> (Altomare <i>et al.</i>, 1999)'
_computing_structure_refinement     '<i>SHELXL97</i> (Sheldrick, 2008)'
_computing_molecular_graphics
;
<i>ORTEP-3 for Windows</i> (Farrugia, 1997) and <i>SCHAKAL97</i>
(Keller, 1997)
;
_computing_publication_material
;
<i>SHELXL97</i> (Sheldrick, 2008) and <i>PARST95</i> (Nardelli,
1995)
;
loop_
    _atom_site_type_symbol
    _atom_site_label
    _atom_site_fract_x
    _atom_site_fract_y
    _atom_site_fract_z
    _atom_site_U_iso_or_equiv
    _atom_site_adp_type
    _atom_site_calc_flag
    _atom_site_refinement_flags
    _atom_site_occupancy
    _atom_site_disorder_assembly
    _atom_site_disorder_group
    Br Br1 -0.00330(6) 0.10818(4) 0.62160(4) 0.1233(3) Uani d . 1 . .
    O O1 -0.0531(2) 0.33291(18) 0.53800(18) 0.0757(8) Uani d . 1 . .
    O O2 0.1275(2) 0.30016(16) 0.58917(16) 0.0639(7) Uani d . 1 . .
    O O3 0.1600(3) 0.6175(2) 0.8793(2) 0.1042(11) Uani d . 1 . .
    O O4 0.1583(4) 0.6983(2) 0.7567(2) 0.1188(13) Uani d . 1 . .
    N N1 0.1583(3) 0.6243(3) 0.7961(3) 0.0724(9) Uani d . 1 . .
    C C1 0.0266(3) 0.1820(2) 0.5074(2) 0.0603(10) Uani d . 1 . .
    C C2 0.1417(3) 0.1512(2) 0.4701(3) 0.0783(12) Uani d . 1 . .
    H H2A 0.2016 0.1614 0.5154 0.117 Uiso calc R 1 . .
    H H2B 0.1597 0.1859 0.4156 0.117 Uiso calc R 1 . .
    H H2C 0.1380 0.0865 0.4554 0.117 Uiso calc R 1 . .
    C C3 -0.0733(4) 0.1656(3) 0.4429(4) 0.1049(17) Uani d . 1 . .
    H H3A -0.1451 0.1849 0.4714 0.157 Uiso calc R 1 . .
    H H3B -0.0777 0.1009 0.4283 0.157 Uiso calc R 1 . .
    H H3C -0.0612 0.2005 0.3875 0.157 Uiso calc R 1 . .
    C C4 0.0267(3) 0.2799(3) 0.5452(2) 0.0603(10) Uani d . 1 . .
    C C5 0.1339(3) 0.3821(2) 0.6389(3) 0.0551(9) Uani d . 1 . .
    C C6 0.1295(3) 0.4663(3) 0.5954(2) 0.0628(10) Uani d . 1 . .
    H H6 0.1207 0.4695 0.5319 0.075 Uiso calc R 1 . .
    C C8 0.1531(3) 0.5392(3) 0.7411(2) 0.0556(9) Uani d . 1 . .
    C C7 0.1381(3) 0.5461(3) 0.6467(3) 0.0626(10) Uani d . 1 . .
    H H7 0.1339 0.6038 0.6184 0.075 Uiso calc R 1 . .
    C C9 0.1598(3) 0.4549(3) 0.7842(2) 0.0618(10) Uani d . 1 . .
    H H9 0.1699 0.4515 0.8476 0.074 Uiso calc R 1 . .
    C C10 0.1515(3) 0.3756(3) 0.7324(3) 0.0623(10) Uani d . 1 . .
    H H10 0.1576 0.3179 0.7604 0.075 Uiso calc R 1 . .
loop_
    _atom_site_aniso_label
    _atom_site_aniso_U_11
    _atom_site_aniso_U_22
    _atom_site_aniso_U_33
    _atom_site_aniso_U_12
    _atom_site_aniso_U_13
    _atom_site_aniso_U_23
    Br1 0.1760(7) 0.0961(5) 0.0979(5) -0.0278(3) 0.0319(3) 0.0105(3)
    O1 0.0642(16) 0.0717(18) 0.091(2) 0.0147(14) -0.0123(15) -0.0147(15)
    O2 0.0549(15) 0.0642(17) 0.0727(16) 0.0074(13) -0.0079(13) -0.0145(14)
    O3 0.153(3) 0.095(2) 0.064(2) -0.023(2) -0.0036(18) -0.0151(16)
    O4 0.198(4) 0.061(2) 0.097(2) -0.017(2) -0.004(2) -0.0031(19)
    N1 0.084(2) 0.071(3) 0.062(2) -0.0081(19) 0.0088(19) -0.009(2)
    C1 0.058(2) 0.062(2) 0.061(2) 0.0014(18) -0.0044(18) -0.0028(19)
    C2 0.080(3) 0.062(3) 0.093(3) 0.014(2) 0.012(2) -0.005(2)
    C3 0.097(3) 0.087(3) 0.131(4) 0.018(3) -0.043(3) -0.047(3)
    C4 0.053(2) 0.070(3) 0.058(2) 0.006(2) -0.0084(19) -0.007(2)
    C5 0.0414(19) 0.060(2) 0.064(2) 0.0041(17) 0.0010(17) -0.006(2)
    C6 0.069(2) 0.075(3) 0.045(2) -0.001(2) 0.0076(18) -0.001(2)
    C8 0.046(2) 0.064(3) 0.056(2) -0.0086(18) 0.0046(16) -0.007(2)
    C7 0.071(2) 0.059(3) 0.057(2) -0.003(2) 0.0135(19) 0.003(2)
    C9 0.062(2) 0.073(3) 0.050(2) -0.002(2) -0.0102(18) 0.005(2)
    C10 0.058(2) 0.055(2) 0.074(3) 0.0015(19) -0.0109(19) 0.0033(19)
loop_
    _geom_bond_atom_site_label_1
    _geom_bond_atom_site_label_2
    _geom_bond_site_symmetry_2
    _geom_bond_distance
    _geom_bond_publ_flag
    Br1 C1 . 2.002(4) ?
    O1 C4 . 1.195(4) ?
    O2 C4 . 1.348(4) ?
    O2 C5 . 1.390(4) ?
    O3 N1 . 1.214(4) ?
    O4 N1 . 1.214(4) ?
    N1 C8 . 1.467(5) ?
    C1 C2 . 1.489(5) ?
    C1 C3 . 1.496(5) ?
    C1 C4 . 1.518(5) ?
    C2 H2A . 0.9600 ?
    C2 H2B . 0.9600 ?
    C2 H2C . 0.9600 ?
    C3 H3A . 0.9600 ?
    C3 H3B . 0.9600 ?
    C3 H3C . 0.9600 ?
    C5 C6 . 1.372(5) ?
    C5 C10 . 1.378(5) ?
    C6 C7 . 1.376(5) ?
    C6 H6 . 0.9300 ?
    C8 C9 . 1.372(5) ?
    C8 C7 . 1.388(5) ?
    C7 H7 . 0.9300 ?
    C9 C10 . 1.375(5) ?
    C9 H9 . 0.9300 ?
    C10 H10 . 0.9300 ?
loop_
    _geom_angle_atom_site_label_1
    _geom_angle_atom_site_label_2
    _geom_angle_atom_site_label_3
    _geom_angle_site_symmetry_1
    _geom_angle_site_symmetry_3
    _geom_angle
    _geom_angle_publ_flag
    C4 O2 C5 . . 118.5(3) ?
    O4 N1 O3 . . 122.8(4) ?
    O4 N1 C8 . . 118.8(3) ?
    O3 N1 C8 . . 118.4(4) ?
    C2 C1 C3 . . 113.4(3) ?
    C2 C1 C4 . . 114.2(3) ?
    C3 C1 C4 . . 112.0(3) ?
    C2 C1 Br1 . . 107.1(2) ?
    C3 C1 Br1 . . 107.8(3) ?
    C4 C1 Br1 . . 101.3(2) ?
    C1 C2 H2A . . 109.5 ?
    C1 C2 H2B . . 109.5 ?
    H2A C2 H2B . . 109.5 ?
    C1 C2 H2C . . 109.5 ?
    H2A C2 H2C . . 109.5 ?
    H2B C2 H2C . . 109.5 ?
    C1 C3 H3A . . 109.5 ?
    C1 C3 H3B . . 109.5 ?
    H3A C3 H3B . . 109.5 ?
    C1 C3 H3C . . 109.5 ?
    H3A C3 H3C . . 109.5 ?
    H3B C3 H3C . . 109.5 ?
    O1 C4 O2 . . 123.6(4) ?
    O1 C4 C1 . . 124.4(3) ?
    O2 C4 C1 . . 112.0(3) ?
    C6 C5 C10 . . 121.4(4) ?
    C6 C5 O2 . . 121.0(3) ?
    C10 C5 O2 . . 117.6(3) ?
    C5 C6 C7 . . 119.4(3) ?
    C5 C6 H6 . . 120.3 ?
    C7 C6 H6 . . 120.3 ?
    C9 C8 C7 . . 121.5(3) ?
    C9 C8 N1 . . 119.5(4) ?
    C7 C8 N1 . . 118.9(3) ?
    C6 C7 C8 . . 119.0(4) ?
    C6 C7 H7 . . 120.5 ?
    C8 C7 H7 . . 120.5 ?
    C8 C9 C10 . . 119.1(4) ?
    C8 C9 H9 . . 120.4 ?
    C10 C9 H9 . . 120.4 ?
    C9 C10 C5 . . 119.5(4) ?
    C9 C10 H10 . . 120.2 ?
    C5 C10 H10 . . 120.2 ?
loop_
    _geom_hbond_atom_site_label_D
    _geom_hbond_atom_site_label_H
    _geom_hbond_atom_site_label_A
    _geom_hbond_site_symmetry_A
    _geom_hbond_distance_DH
    _geom_hbond_distance_HA
    _geom_hbond_distance_DA
    _geom_hbond_angle_DHA
    C6 H6 O3 8_565 0.93 2.59 3.385(4) 144
