# Supplementary material for: 4-Nitro­phenyl 2-bromo-2-methyl­propano­ate
Source: Acta Crystallogr Sect E Struct Rep Online. 2011 Feb 23;67(Pt 3):o698. doi: 10.1107/S1600536811005988 (PMC3051967; doi:10.1107/S1600536811005988)
Supplement: Supplementary file 2 [file e-67-0o698-Isup2.hkl]

# 
# h,k,l, Fc-squared, Fo-squared, sigma(Fo-squared) and status flag 
# 
data_I
_shelx_title '  LU27 - P b c n' 
_shelx_refln_list_code          4 
_shelx_F_calc_maximum      375.24 
_exptl_crystal_F_000      1152.00 
_reflns_d_resolution_high  0.8332 
 
loop_ 
 _symmetry_equiv_pos_as_xyz 
 'x, y, z' 
 '-x+1/2, -y+1/2, z+1/2' 
 'x+1/2, -y+1/2, -z' 
 '-x, y, -z+1/2' 
 '-x, -y, -z' 
 'x-1/2, y-1/2, -z-1/2' 
 '-x-1/2, y-1/2, z' 
 'x, -y, z-1/2' 
 
_cell_length_a    11.4128 
_cell_length_b    14.4500 
_cell_length_c    14.5390 
_cell_angle_alpha  90.000 
_cell_angle_beta   90.000 
_cell_angle_gamma  90.000 
 
_shelx_F_squared_multiplier     1.000 
 
loop_ 
 _refln_index_h 
 _refln_index_k 
 _refln_index_l 
 _refln_F_squared_calc 
 _refln_F_squared_meas 
 _refln_F_squared_sigma 
 _refln_observed_status 
   2   0   0    57540.37    58565.32    618.38 o 
   4   0   0     9263.83    11043.73    102.36 o 
   6   0   0    37268.74    39387.18    862.59 o 
   8   0   0     4228.98     4345.44    184.08 o 
  10   0   0     1530.66     1336.47     38.27 o 
  12   0   0       48.99       42.21     89.61 o 
   1   1   0      290.57      273.77      5.84 o 
   3   1   0   140804.84   160340.73   1361.10 o 
   5   1   0     8420.12     8349.18    157.45 o 
   7   1   0     1098.29     1097.19     21.76 o 
   9   1   0     1215.70     1256.22     27.96 o 
  11   1   0      524.82      466.73     28.21 o 
  13   1   0       30.24        0.00     40.52 o 
   0   2   0      347.10      511.10     13.75 o 
   2   2   0     3198.53     4157.18     37.46 o 
   4   2   0      746.69      803.32     13.68 o 
   6   2   0     1246.60     1261.01     38.41 o 
   8   2   0      176.83      164.53     16.45 o 
  10   2   0       13.09        0.00     21.13 o 
  12   2   0       76.98       99.54     40.21 o 
   1   3   0     7093.82     8223.82     90.78 o 
   3   3   0     9812.07    10124.96    133.10 o 
   5   3   0     1694.85     1538.90     55.21 o 
   7   3   0      370.93      346.61     16.09 o 
   9   3   0      140.97      135.16     19.21 o 
  11   3   0       78.08       98.64     29.39 o 
  13   3   0       29.06       34.91     53.86 o 
   0   4   0    92516.27    84937.61    411.18 o 
   2   4   0    20422.90    20910.86    129.00 o 
   4   4   0     4305.21     4134.75     34.46 o 
   6   4   0     5387.47     4937.75    104.23 o 
   8   4   0      315.36      288.71     19.58 o 
  10   4   0       18.30        2.60     25.54 o 
  12   4   0        4.92        0.00     32.10 o 
   1   5   0    36012.57    36293.41    200.30 o 
   3   5   0    18481.99    18632.21    106.96 o 
   5   5   0     3287.13     3035.17     50.43 o 
   7   5   0     1221.98     1140.87     33.31 o 
   9   5   0      495.31      462.14     22.70 o 
  11   5   0        3.28        7.73     19.85 o 
  13   5   0        8.69        0.00     44.17 o 
   0   6   0       88.65      130.58     13.47 o 
   2   6   0     2098.91     1809.50     16.81 o 
   4   6   0     4479.22     4353.54     83.25 o 
   6   6   0     1422.86     1620.64     21.56 o 
   8   6   0      442.59      485.42     22.05 o 
  10   6   0      201.76      231.37     28.94 o 
  12   6   0       20.51        9.76     32.11 o 
   1   7   0     1059.15     1270.10     22.13 o 
   3   7   0      137.66      133.54     13.59 o 
   5   7   0       48.89       50.39     15.18 o 
   7   7   0       78.35       76.75     23.36 o 
   9   7   0       63.99       54.71     28.57 o 
  11   7   0        1.22        0.00     34.48 o 
   0   8   0     1499.19     1426.89     55.84 o 
   2   8   0     1545.55     1508.43     27.40 o 
   4   8   0     1355.41     1254.16     19.95 o 
   6   8   0     1025.50     1011.42     35.72 o 
   8   8   0      195.54      191.59     32.56 o 
  10   8   0       18.66        0.00     34.42 o 
  12   8   0       13.16        0.00     42.67 o 
   1   9   0     3294.54     3174.80     31.09 o 
   3   9   0     7016.52     6935.38    150.04 o 
   5   9   0     1425.10     1338.16     28.81 o 
   7   9   0       66.46       64.47     36.00 o 
   9   9   0       20.24        0.00     33.06 o 
  11   9   0       10.27        0.00     37.36 o 
   0  10   0     3803.71     4063.34    212.17 o 
   2  10   0     2957.34     2962.48     32.01 o 
   4  10   0     2163.14     2179.40     61.67 o 
   6  10   0      473.26      503.60     38.66 o 
   8  10   0      163.02      178.41     31.87 o 
  10  10   0      123.76      150.32     37.36 o 
   1  11   0     2575.64     2370.44     27.79 o 
   3  11   0        6.16        0.00     19.82 o 
   5  11   0      303.70      345.36     32.72 o 
   7  11   0      749.80      947.84     75.83 o 
   9  11   0        2.08        0.00     42.81 o 
   0  12   0     3754.85     3594.62     71.12 o 
   2  12   0      107.00       93.86     32.95 o 
   4  12   0     1008.08     1052.80     46.49 o 
   6  12   0      849.49      834.95     54.82 o 
   8  12   0      315.41      309.40     43.02 o 
   1  13   0       16.35        0.00     31.20 o 
   3  13   0     5281.11     5123.26    213.25 o 
   5  13   0      551.24      573.09     43.97 o 
   7  13   0      194.09      212.45     40.62 o 
   9  13   0       50.43       63.40     51.43 o 
   0  14   0     1789.25     1884.23     71.77 o 
   2  14   0      437.44      422.30     33.24 o 
   4  14   0      112.87      119.29     44.18 o 
   6  14   0      260.11      300.65     75.39 o 
   8  14   0       13.96        0.00     52.19 o 
   1  15   0      215.33      252.31     41.25 o 
   3  15   0       16.30       26.23     40.26 o 
   5  15   0       29.56        7.33     44.49 o 
   0  16   0        2.36        0.00     63.23 o 
   2  16   0       26.21        0.04     44.40 o 
   4  16   0       18.34        6.06     43.95 o 
   1  17   0       20.17       20.33     47.51 o 
   1   1   1    10500.99    10787.76    100.96 o 
   2   1   1     7243.73     6775.09     70.98 o 
   3   1   1    15973.00    16442.60    158.76 o 
   4   1   1     4482.36     5625.51     81.91 o 
   5   1   1      928.43      856.10     11.02 o 
   6   1   1     2073.40     2120.93     33.36 o 
   7   1   1      734.75      727.49     14.12 o 
   8   1   1      579.91      654.98     12.55 o 
   9   1   1      258.17      281.02     13.69 o 
  10   1   1      618.78      690.70     18.30 o 
  11   1   1       20.58        8.48     19.44 o 
  12   1   1       29.25       22.24     24.30 o 
  13   1   1        2.29        0.00     24.92 o 
   0   2   1    25769.16    25857.77    319.36 o 
   1   2   1     2336.16     2704.33     25.28 o 
   2   2   1    10795.95    10614.18    117.58 o 
   3   2   1      596.14      752.28     11.35 o 
   4   2   1    10361.59    10296.46    131.52 o 
   5   2   1     1130.18     1058.25     13.72 o 
   6   2   1     4415.19     4601.38     66.11 o 
   7   2   1      189.19      228.16      9.84 o 
   8   2   1      125.35      134.92     11.66 o 
   9   2   1        5.41        0.00     11.84 o 
  10   2   1      131.72      151.84     15.72 o 
  11   2   1        7.14        0.00     16.09 o 
  12   2   1       51.34       57.40     25.18 o 
  13   2   1        1.43        8.76     22.31 o 
   1   3   1    15358.15    14798.01     80.97 o 
   2   3   1      170.28      156.77      5.58 o 
   3   3   1    10832.26    10922.81     88.85 o 
   4   3   1     1456.05     1736.88     26.33 o 
   5   3   1     3372.90     3234.19     53.96 o 
   6   3   1      423.33      420.24      9.87 o 
   7   3   1      630.90      648.39     15.49 o 
   8   3   1       56.30       25.03     16.58 o 
   9   3   1      111.61      120.18     13.01 o 
  10   3   1       73.00       52.93     19.74 o 
  11   3   1        8.75        0.00     18.96 o 
  12   3   1       35.76       11.84     24.54 o 
  13   3   1        1.39        0.00     28.25 o 
   0   4   1     6328.13     6089.10    130.20 o 
   1   4   1       77.17       83.80      5.87 o 
   2   4   1     6066.26     5875.32     69.04 o 
   3   4   1       46.92       41.27      8.16 o 
   4   4   1      621.30      597.23      8.93 o 
   5   4   1      549.50      625.69     11.62 o 
   6   4   1      119.10      132.81     10.41 o 
   7   4   1      266.13      259.54     11.87 o 
   8   4   1      190.15      203.18     13.57 o 
   9   4   1        0.71        0.00     14.38 o 
  10   4   1        6.04        0.00     14.46 o 
  11   4   1        3.33        0.00     17.73 o 
  12   4   1        5.04        0.00     24.77 o 
  13   4   1        0.04        0.00     31.97 o 
   1   5   1      779.21      861.28      8.57 o 
   2   5   1       93.15       72.58      8.38 o 
   3   5   1      852.15      859.83     10.36 o 
   4   5   1     5262.43     5990.62     50.96 o 
   5   5   1       24.55        8.00      9.61 o 
   6   5   1     1539.17     1624.47     25.06 o 
   7   5   1      168.60      173.78     12.19 o 
   8   5   1       32.31       35.70     14.48 o 
   9   5   1        7.19        0.00     14.88 o 
  10   5   1        1.51        0.00     13.10 o 
  11   5   1       40.64       17.12     21.58 o 
  12   5   1       10.37        0.00     22.67 o 
  13   5   1        5.89        0.00     34.28 o 
   0   6   1     7418.68     7477.05    105.13 o 
   1   6   1      162.55      185.34      7.63 o 
   2   6   1     6782.24     6743.69     69.37 o 
   3   6   1       20.22        0.00      9.88 o 
   4   6   1     3891.08     3734.79     33.91 o 
   5   6   1       13.67        9.49      8.46 o 
   6   6   1      629.19      577.23     12.65 o 
   7   6   1      331.25      299.14     13.53 o 
   8   6   1       35.91       25.44     15.65 o 
   9   6   1        4.11        0.00     14.46 o 
  10   6   1      123.28      123.12     20.97 o 
  11   6   1       41.31       24.16     23.13 o 
  12   6   1        3.61        0.00     30.30 o 
   1   7   1     8345.32     8073.69     81.92 o 
   2   7   1      339.42      315.78      9.41 o 
   3   7   1     3906.58     3604.59     28.05 o 
   4   7   1        0.61        0.00      9.40 o 
   5   7   1     1471.44     1420.71     14.91 o 
   6   7   1       37.56       32.82     12.68 o 
   7   7   1      842.30      816.78     15.85 o 
   8   7   1        1.28        0.00     15.14 o 
   9   7   1       67.49       76.15     18.82 o 
  10   7   1      118.89       98.58     25.17 o 
  11   7   1        4.76        0.00     19.97 o 
  12   7   1       37.98        4.23     37.77 o 
   0   8   1     4197.90     3584.33     26.05 o 
   1   8   1      793.00      804.45     14.54 o 
   2   8   1     1994.40     1840.71     24.79 o 
   3   8   1      294.10      299.48     10.73 o 
   4   8   1     1255.57     1245.41     14.15 o 
   5   8   1        5.78        0.00     11.02 o 
   6   8   1      322.10      380.76     15.00 o 
   7   8   1      212.53      215.69     17.25 o 
   8   8   1        2.69        1.92     14.97 o 
   9   8   1      205.37      189.12     21.66 o 
  10   8   1       29.49       12.47     25.86 o 
  11   8   1        4.55        0.00     22.06 o 
  12   8   1        4.39        0.00     31.59 o 
   1   9   1       55.58       32.41     13.08 o 
   2   9   1       12.77        8.58     10.26 o 
   3   9   1       99.23       87.91     13.97 o 
   4   9   1      231.07      226.49     13.12 o 
   5   9   1        1.65        0.00     14.39 o 
   6   9   1      202.31      212.78     19.34 o 
   7   9   1       26.57       32.12     19.68 o 
   8   9   1       50.27       30.09     30.60 o 
   9   9   1        1.04        0.00     22.89 o 
  10   9   1       29.63       19.80     26.97 o 
  11   9   1        0.05        0.00     27.25 o 
   0  10   1      851.88      808.41     20.12 o 
   1  10   1      656.32      682.93     15.27 o 
   2  10   1      408.07      405.94     13.23 o 
   3  10   1      761.43      885.80     15.07 o 
   4  10   1      268.63      242.78     16.51 o 
   5  10   1      113.73      130.30     17.59 o 
   6  10   1       88.01       95.52     21.76 o 
   7  10   1      289.22      295.37     24.60 o 
   8  10   1       16.65        0.00     24.57 o 
   9  10   1      218.38      235.97     27.23 o 
  10  10   1        0.36        0.00     28.32 o 
  11  10   1       24.66        0.00     28.60 o 
   1  11   1     1307.53     1276.73     25.26 o 
   2  11   1      633.76      567.50     15.63 o 
   3  11   1     1028.97     1049.04     21.32 o 
   4  11   1       11.15        0.00     15.93 o 
   5  11   1       58.25       36.34     25.88 o 
   6  11   1       44.63       52.91     24.17 o 
   7  11   1      208.93      210.06     27.94 o 
   8  11   1        2.44        3.40     20.44 o 
   9  11   1       94.17      111.21     27.52 o 
  10  11   1       11.41        3.78     26.74 o 
   0  12   1     1070.76      960.82     27.79 o 
   1  12   1      175.54      165.55     17.51 o 
   2  12   1      477.30      480.59     18.73 o 
   3  12   1        9.65        6.77     15.38 o 
   4  12   1      532.21      564.80     23.40 o 
   5  12   1      288.20      281.78     25.41 o 
   6  12   1      241.07      266.57     26.26 o 
   7  12   1       31.15       22.87     31.47 o 
   8  12   1        1.03        0.00     27.45 o 
   9  12   1       10.58        2.11     26.17 o 
   1  13   1      167.90      161.91     19.93 o 
   2  13   1       38.80       22.11     22.18 o 
   3  13   1       70.99       55.94     23.39 o 
   4  13   1       17.28        5.18     20.91 o 
   5  13   1       30.18       39.67     24.64 o 
   6  13   1        2.92        0.00     24.13 o 
   7  13   1       17.01       18.23     23.16 o 
   8  13   1        2.80        0.00     23.25 o 
   9  13   1        4.11        0.00     29.14 o 
   0  14   1       61.90       88.17     33.65 o 
   1  14   1       86.25       82.56     24.54 o 
   2  14   1        1.94        0.00     21.17 o 
   3  14   1       60.48       64.86     23.94 o 
   4  14   1        2.80        0.00     29.41 o 
   5  14   1        4.35        0.00     30.57 o 
   6  14   1        1.68        0.00     30.19 o 
   7  14   1        8.98        2.95     30.67 o 
   8  14   1        3.04        0.00     26.82 o 
   1  15   1       71.06       46.22     29.35 o 
   2  15   1        9.37        5.40     22.09 o 
   3  15   1       42.10       34.82     34.19 o 
   4  15   1       11.48        0.00     28.92 o 
   5  15   1       11.33        0.00     34.65 o 
   6  15   1        1.92        0.00     30.88 o 
   0  16   1       57.20       57.88     62.83 o 
   1  16   1        1.56        0.00     30.91 o 
   2  16   1       65.09       72.58     27.49 o 
   3  16   1        3.72        0.00     37.21 o 
   4  16   1       28.04        0.00     38.27 o 
   5  16   1        0.03        0.00     33.30 o 
   1  17   1       21.36        0.00     33.94 o 
   2  17   1       13.98        0.00     34.29 o 
   0   0   2     1595.26     1972.73     56.83 o 
   1   0   2     1551.94     1417.34     25.51 o 
   2   0   2    36624.04    38841.22    135.55 o 
   3   0   2     5762.49     5603.72     82.21 o 
   4   0   2     8162.24     8115.34    146.83 o 
   5   0   2      936.15     1030.05     40.87 o 
   6   0   2     3550.35     3861.09    134.69 o 
   7   0   2     1990.64     1780.43     20.02 o 
   8   0   2        0.33        0.00     15.09 o 
   9   0   2      553.74      621.80     19.77 o 
  10   0   2      109.26       53.39     28.49 o 
  11   0   2      137.63      163.52     28.12 o 
  12   0   2      252.35      227.52     33.57 o 
  13   0   2       80.92       43.69     53.86 o 
   1   1   2    11175.59    12270.34     74.20 o 
   2   1   2     2663.59     3375.04     23.12 o 
   3   1   2    15241.78    16950.97    129.25 o 
   4   1   2       26.43       34.67      6.10 o 
   5   1   2      402.58      358.16      8.48 o 
   6   1   2     2135.98     2242.58     34.00 o 
   7   1   2     1820.92     1632.44     16.49 o 
   8   1   2       31.32       12.92     14.61 o 
   9   1   2      318.78      349.90     15.06 o 
  10   1   2      467.87      401.10     19.19 o 
  11   1   2        4.28        0.00     16.45 o 
  12   1   2       14.62        7.67     21.67 o 
  13   1   2      108.60       99.09     32.96 o 
   0   2   2    18324.08    19322.75    231.98 o 
   1   2   2      110.86      126.20      4.32 o 
   2   2   2     2658.26     2561.00     34.33 o 
   3   2   2       41.45       42.34      6.37 o 
   4   2   2        0.17       14.48      7.36 o 
   5   2   2       97.78       99.87      7.78 o 
   6   2   2      468.48      557.52     10.76 o 
   7   2   2       12.28        0.58      9.58 o 
   8   2   2        2.30        0.00     10.20 o 
   9   2   2        7.62        0.00     13.79 o 
  10   2   2      238.51      209.67     17.24 o 
  11   2   2        9.99        0.00     19.97 o 
  12   2   2        0.06        0.00     22.83 o 
  13   2   2       14.51        0.00     29.67 o 
   1   3   2     2124.70     2556.46     28.23 o 
   2   3   2      548.39      506.39      7.47 o 
   3   3   2     3261.91     3429.64     55.53 o 
   4   3   2       11.30        0.00      7.93 o 
   5   3   2        4.94        0.00      7.25 o 
   6   3   2       77.77       90.23     10.22 o 
   7   3   2      247.06      206.64     11.75 o 
   8   3   2       29.47        0.00     12.44 o 
   9   3   2       39.21       27.40     14.41 o 
  10   3   2      145.72      120.22     16.52 o 
  11   3   2        6.31        0.00     18.35 o 
  12   3   2        8.04        0.00     24.20 o 
  13   3   2        0.66        0.00     29.31 o 
   0   4   2      302.90      406.56     10.43 o 
   1   4   2     3647.80     4124.96     54.79 o 
   2   4   2      219.84      273.71      6.26 o 
   3   4   2      952.33     1249.45     10.24 o 
   4   4   2       22.25        0.03      8.77 o 
   5   4   2       58.99       53.73     11.01 o 
   6   4   2      147.16      184.15     10.42 o 
   7   4   2      322.77      279.93     12.22 o 
   8   4   2       86.15      107.37     12.21 o 
   9   4   2      112.81       83.28     15.80 o 
  10   4   2        2.38        0.00     13.17 o 
  11   4   2       11.33        0.00     18.13 o 
  12   4   2        0.66        0.00     25.61 o 
  13   4   2        4.76        0.00     22.94 o 
   1   5   2      446.64      551.43      8.97 o 
   2   5   2     1449.44     1291.54     10.80 o 
   3   5   2       32.60       22.32      8.43 o 
   4   5   2      898.49     1083.37     11.03 o 
   5   5   2      160.28      191.45      9.90 o 
   6   5   2      365.02      369.46     11.79 o 
   7   5   2       46.42       25.53     13.76 o 
   8   5   2       16.42        3.98     13.52 o 
   9   5   2        0.04        0.00     15.91 o 
  10   5   2       22.77       24.49     16.37 o 
  11   5   2       36.05       32.91     18.62 o 
  12   5   2       10.14        0.00     26.99 o 
  13   5   2        0.36        0.00     33.42 o 
   0   6   2     3645.28     3463.84     47.66 o 
   1   6   2        7.44        0.00      7.39 o 
   2   6   2      893.16      851.78     10.50 o 
   3   6   2      111.82      107.78      8.77 o 
   4   6   2       72.83       73.67      9.03 o 
   5   6   2      170.35      163.17     10.42 o 
   6   6   2       71.61       51.26     13.33 o 
   7   6   2       66.69       56.67     12.75 o 
   8   6   2       29.39        6.43     15.74 o 
   9   6   2       38.90       32.69     18.30 o 
  10   6   2       73.60       50.59     20.83 o 
  11   6   2        0.61        0.00     22.76 o 
  12   6   2       11.65        0.00     26.84 o 
   1   7   2      157.93      176.74      9.25 o 
   2   7   2      368.13      331.78     10.32 o 
   3   7   2      181.14      184.39      9.12 o 
   4   7   2       82.90       92.47      9.77 o 
   5   7   2       58.48       58.96     10.55 o 
   6   7   2      214.82      218.95     13.89 o 
   7   7   2      100.82       93.00     14.81 o 
   8   7   2        5.93        0.00     14.98 o 
   9   7   2        2.06        0.00     14.33 o 
  10   7   2        1.45        0.00     15.57 o 
  11   7   2        6.24        0.00     22.06 o 
  12   7   2        0.05        2.00     28.96 o 
   0   8   2      672.21      589.87     15.37 o 
   1   8   2      853.39      811.28     23.33 o 
   2   8   2      469.10      414.82     11.89 o 
   3   8   2      499.41      522.69     16.88 o 
   4   8   2        8.01        0.61     10.00 o 
   5   8   2        5.11        0.00     14.13 o 
   6   8   2        2.15        0.00     13.02 o 
   7   8   2       65.29       57.50     19.69 o 
   8   8   2        0.12        0.00     18.37 o 
   9   8   2       60.70       53.78     21.43 o 
  10   8   2       21.17        0.00     20.90 o 
  11   8   2        7.43        0.00     24.26 o 
  12   8   2        2.91        3.12     23.33 o 
   1   9   2       52.10       53.70     10.86 o 
   2   9   2       32.92       32.56     10.56 o 
   3   9   2        0.13        0.00     11.70 o 
   4   9   2      774.74      828.83     15.63 o 
   5   9   2       26.88        6.73     15.43 o 
   6   9   2      149.49      152.86     16.99 o 
   7   9   2       58.92       40.93     19.78 o 
   8   9   2       11.64        0.00     20.48 o 
   9   9   2        7.27        0.00     21.51 o 
  10   9   2       21.28        0.00     26.97 o 
  11   9   2        0.80        0.00     25.64 o 
   0  10   2        1.54        0.00     16.36 o 
   1  10   2       12.94        4.98     13.91 o 
   2  10   2       15.83       14.95     12.14 o 
   3  10   2       91.25       87.81     17.62 o 
   4  10   2        8.01        0.00     13.99 o 
   5  10   2        1.70        0.00     13.49 o 
   6  10   2       63.09       47.12     23.52 o 
   7  10   2        0.10        0.00     21.54 o 
   8  10   2       19.59        9.70     21.91 o 
   9  10   2       30.27       18.01     27.83 o 
  10  10   2        4.12        0.00     23.72 o 
  11  10   2        3.67        0.00     24.99 o 
   1  11   2        5.01        0.12     11.77 o 
   2  11   2      276.09      253.10     15.75 o 
   3  11   2     1070.19     1055.88     23.13 o 
   4  11   2      240.27      251.32     18.49 o 
   5  11   2      114.69      113.71     20.39 o 
   6  11   2       37.91       42.34     21.80 o 
   7  11   2       64.00       67.81     25.27 o 
   8  11   2       38.13       53.30     24.91 o 
   9  11   2       67.89       91.97     28.69 o 
  10  11   2       33.80       18.09     28.56 o 
   0  12   2     1783.55     1572.49     38.62 o 
   1  12   2       39.49       14.05     16.46 o 
   2  12   2       10.42        8.72     16.81 o 
   3  12   2       19.72        8.31     18.09 o 
   4  12   2      212.76      215.22     21.62 o 
   5  12   2      243.47      238.17     24.32 o 
   6  12   2      226.27      278.07     26.86 o 
   7  12   2      136.11      140.08     29.14 o 
   8  12   2        6.92        0.00     21.56 o 
   9  12   2       33.59       20.09     27.46 o 
   1  13   2      207.89      242.53     22.34 o 
   2  13   2      195.59      185.01     21.86 o 
   3  13   2       49.59       39.81     19.37 o 
   4  13   2       55.77       69.07     24.11 o 
   5  13   2       98.82      117.43     29.91 o 
   6  13   2       34.83       27.32     30.50 o 
   7  13   2       45.01       45.48     31.81 o 
   8  13   2       10.94        0.00     31.00 o 
   0  14   2        9.22        0.00     34.95 o 
   1  14   2        7.09        0.00     20.51 o 
   2  14   2       50.96       58.75     24.93 o 
   3  14   2        6.01        0.00     22.14 o 
   4  14   2       42.55       15.51     27.25 o 
   5  14   2       35.62       27.73     29.03 o 
   6  14   2       29.53       23.65     33.30 o 
   7  14   2       13.27        2.75     28.08 o 
   1  15   2        9.70        0.00     27.12 o 
   2  15   2       10.91       11.29     21.90 o 
   3  15   2        4.35        0.00     25.51 o 
   4  15   2       30.39       29.31     67.25 o 
   5  15   2        0.12        0.00     31.58 o 
   6  15   2       10.08        3.31     31.10 o 
   0  16   2      106.14      128.82     45.48 o 
   1  16   2        3.26        4.60     24.14 o 
   2  16   2        0.27       11.59     32.67 o 
   3  16   2       10.52        0.00     32.04 o 
   4  16   2       12.59        0.00     38.85 o 
   5  16   2       16.84       10.31     35.53 o 
   1  17   2        1.38        0.00     27.84 o 
   2  17   2        2.69        0.00     39.47 o 
   1   1   3    28189.51    30793.95     94.52 o 
   2   1   3     1975.57     2096.84     20.37 o 
   3   1   3     5651.48     5503.95     54.44 o 
   4   1   3       86.54       94.03      7.54 o 
   5   1   3     1828.27     1678.95     15.40 o 
   6   1   3      197.88      218.78      9.09 o 
   7   1   3     1297.94     1116.95     12.68 o 
   8   1   3       53.18       50.96     12.48 o 
   9   1   3      203.78      171.04     15.64 o 
  10   1   3      102.26      106.77     17.64 o 
  11   1   3       43.70       28.82     22.64 o 
  12   1   3       58.67       52.16     25.44 o 
  13   1   3       25.59       21.72     27.28 o 
   0   2   3     1389.54     1568.38     18.40 o 
   1   2   3     8097.29     8829.16     55.27 o 
   2   2   3     9926.41    10085.99     68.49 o 
   3   2   3     1424.48     1506.58     15.94 o 
   4   2   3    16298.84    15567.06    103.05 o 
   5   2   3      583.52      527.24      9.29 o 
   6   2   3     3341.75     2894.36     15.83 o 
   7   2   3      383.04      380.97     11.45 o 
   8   2   3      189.95      160.21     12.10 o 
   9   2   3      315.99      288.20     15.39 o 
  10   2   3      187.11      186.86     18.01 o 
  11   2   3        0.61        0.00     19.54 o 
  12   2   3       85.46       62.80     25.03 o 
  13   2   3       16.17        6.23     25.81 o 
   1   3   3     5620.98     5923.84     45.15 o 
   2   3   3      404.32      371.51      7.27 o 
   3   3   3    16842.04    16608.06    138.02 o 
   4   3   3       56.21       56.59      8.75 o 
   5   3   3     2838.80     2492.18     17.44 o 
   6   3   3      253.30      260.70      9.72 o 
   7   3   3      293.27      245.70     11.52 o 
   8   3   3      142.72      150.20     12.97 o 
   9   3   3      125.90      120.78     15.01 o 
  10   3   3       28.36       20.36     16.53 o 
  11   3   3       10.85        3.98     17.53 o 
  12   3   3        7.44        1.96     19.17 o 
  13   3   3        4.61        0.00     23.34 o 
   0   4   3    35658.86    36464.74    111.97 o 
   1   4   3     2874.36     2793.41     33.39 o 
   2   4   3     4724.91     4817.99     40.73 o 
   3   4   3     1637.63     1522.41     23.91 o 
   4   4   3       72.53       78.66      9.37 o 
   5   4   3        0.59        0.00      9.39 o 
   6   4   3      535.36      529.02     12.05 o 
   7   4   3      355.12      314.32     11.99 o 
   8   4   3       28.57        0.00     13.72 o 
   9   4   3      250.66      218.34     16.06 o 
  10   4   3        3.55        3.61     13.97 o 
  11   4   3        1.51        0.00     18.76 o 
  12   4   3        6.33        0.00     22.09 o 
  13   4   3        1.93        0.00     25.34 o 
   1   5   3       11.50       14.28      7.31 o 
   2   5   3     4363.13     4828.00     79.34 o 
   3   5   3     1935.10     1977.98     28.83 o 
   4   5   3      159.05      138.57     10.15 o 
   5   5   3      426.64      385.28     11.51 o 
   6   5   3      133.00       99.60     12.24 o 
   7   5   3      110.65      113.07     11.55 o 
   8   5   3      118.03      133.91     15.04 o 
   9   5   3        3.35        0.00     14.35 o 
  10   5   3       13.54        0.00     19.89 o 
  11   5   3        5.25        0.00     18.94 o 
  12   5   3       39.71        0.00     27.74 o 
   0   6   3    32642.31    33751.16    300.59 o 
   1   6   3     5589.05     6095.76     90.93 o 
   2   6   3     4527.18     4825.02     44.30 o 
   3   6   3      555.27      570.70     12.42 o 
   4   6   3      112.95       94.64     11.68 o 
   5   6   3     2064.02     2259.55     33.85 o 
   6   6   3     1770.61     1514.78     17.88 o 
   7   6   3      173.16      154.26     14.17 o 
   8   6   3      519.24      451.89     17.51 o 
   9   6   3      347.00      327.25     19.42 o 
  10   6   3        6.34        0.00     18.95 o 
  11   6   3       24.07       14.40     24.68 o 
  12   6   3        4.18        0.00     22.64 o 
   1   7   3     2675.46     2500.90     31.72 o 
   2   7   3     2351.54     2451.05     29.11 o 
   3   7   3    10073.15     9713.54     70.27 o 
   4   7   3     1092.68     1196.58     19.34 o 
   5   7   3     2137.02     2002.04     31.81 o 
   6   7   3      238.99      242.21     16.07 o 
   7   7   3       80.85       60.33     16.07 o 
   8   7   3      438.54      393.52     20.13 o 
   9   7   3      106.88       77.63     24.24 o 
  10   7   3       38.32        0.00     21.63 o 
  11   7   3       70.79       60.99     23.72 o 
  12   7   3        4.34        0.00     25.40 o 
   0   8   3     4273.62     3829.97     58.37 o 
   1   8   3       50.80       78.56     10.31 o 
   2   8   3     2706.18     2405.37     20.62 o 
   3   8   3      147.55      112.54     13.88 o 
   4   8   3      941.89      947.10     17.48 o 
   5   8   3      783.89      718.30     16.89 o 
   6   8   3      267.24      257.54     17.30 o 
   7   8   3      183.98      140.48     20.93 o 
   8   8   3       12.45        0.00     20.29 o 
   9   8   3       44.85       31.72     20.34 o 
  10   8   3        2.55        0.00     19.02 o 
  11   8   3       21.16        7.01     25.98 o 
   1   9   3      829.98      687.53     14.10 o 
   2   9   3       14.81       17.91     13.78 o 
   3   9   3       36.46       20.88     14.18 o 
   4   9   3        5.36        0.00     13.38 o 
   5   9   3       16.01       17.55     12.80 o 
   6   9   3        0.75        0.00     16.50 o 
   7   9   3      104.82      113.21     19.48 o 
   8   9   3        0.33        0.00     19.98 o 
   9   9   3       14.27        0.00     21.98 o 
  10   9   3        0.86        0.00     27.51 o 
  11   9   3        0.69        0.00     30.11 o 
   0  10   3      645.44      715.32     29.20 o 
   1  10   3      209.43      209.44     14.61 o 
   2  10   3      344.35      366.56     15.92 o 
   3  10   3        5.20        0.00     13.86 o 
   4  10   3      162.72      126.80     15.97 o 
   5  10   3      325.52      344.72     17.37 o 
   6  10   3        1.80        0.00     15.99 o 
   7  10   3       27.52        0.00     21.63 o 
   8  10   3       49.07       42.83     22.51 o 
   9  10   3        1.45        0.00     23.59 o 
  10  10   3        4.18        0.00     24.54 o 
   1  11   3     2691.80     2780.75     44.14 o 
   2  11   3      221.34      230.98     16.75 o 
   3  11   3       69.94       76.01     18.36 o 
   4  11   3      412.98      407.03     19.98 o 
   5  11   3       72.74       24.93     21.66 o 
   6  11   3      250.00      273.83     21.96 o 
   7  11   3      348.77      357.84     26.69 o 
   8  11   3       12.94        0.00     23.45 o 
   9  11   3       53.53       43.70     30.88 o 
  10  11   3        2.11        0.00     23.54 o 
   0  12   3      370.05      359.50     25.04 o 
   1  12   3       19.85        7.37     16.46 o 
   2  12   3     1018.67     1092.11     20.15 o 
   3  12   3        6.07        2.28     14.62 o 
   4  12   3      908.56     1035.85     25.66 o 
   5  12   3        0.21        0.00     21.48 o 
   6  12   3      119.79      154.98     28.91 o 
   7  12   3        7.19        0.00     27.47 o 
   8  12   3       19.20        6.19     23.91 o 
   9  12   3        3.72        0.00     27.98 o 
   1  13   3      130.12      150.98     22.44 o 
   2  13   3       18.89        0.00     19.45 o 
   3  13   3      136.77      148.57     23.06 o 
   4  13   3       64.98       56.34     24.90 o 
   5  13   3       82.03       96.16     28.84 o 
   6  13   3       30.34        2.76     27.92 o 
   7  13   3       20.83       15.22     27.22 o 
   8  13   3        3.15        0.00     26.96 o 
   0  14   3        2.24        0.00     30.35 o 
   1  14   3       14.07        0.00     28.87 o 
   2  14   3       22.67        2.47     26.71 o 
   3  14   3       16.80        0.00     28.15 o 
   4  14   3       11.99        0.00     28.04 o 
   5  14   3        3.12        0.00     21.99 o 
   6  14   3        0.25        0.00     32.14 o 
   7  14   3        4.79        0.00     28.08 o 
   1  15   3       39.71       26.38     26.05 o 
   2  15   3        3.26        0.00     28.56 o 
   3  15   3       24.81        0.00     30.74 o 
   4  15   3       28.40        0.00     35.16 o 
   5  15   3        3.73        0.00     41.35 o 
   6  15   3       17.05        0.00     29.03 o 
   0  16   3      176.46      197.57     38.73 o 
   1  16   3        4.74        0.00     25.98 o 
   2  16   3       20.16       14.36     29.91 o 
   3  16   3        0.14        0.00     36.18 o 
   4  16   3        3.15        0.00     35.43 o 
   1  17   3       30.36       19.22     39.64 o 
   0   0   4    15683.69    15863.56    118.52 o 
   1   0   4     2284.23     2087.89     19.93 o 
   2   0   4    23906.88    23415.86    192.12 o 
   3   0   4      187.67      184.68     10.67 o 
   4   0   4     6606.08     6390.30     47.19 o 
   5   0   4     1066.89      904.22     12.90 o 
   6   0   4     1092.17      978.84     14.92 o 
   7   0   4       75.74       65.62     16.73 o 
   8   0   4     2709.27     2675.61     29.74 o 
   9   0   4        2.93        0.00     15.69 o 
  10   0   4      519.96      571.40     26.03 o 
  11   0   4       27.69       18.60     27.85 o 
  12   0   4       73.86       50.83     38.83 o 
  13   0   4       23.70       10.14     38.43 o 
   1   1   4    16429.84    16421.24     71.19 o 
   2   1   4     1646.29     1642.81     11.53 o 
   3   1   4    17983.74    18090.73    106.52 o 
   4   1   4      691.67      710.95      9.29 o 
   5   1   4     8333.58     8127.83     58.84 o 
   6   1   4      151.72      192.68      8.54 o 
   7   1   4      464.93      503.70     11.49 o 
   8   1   4      144.62      132.66     14.78 o 
   9   1   4       48.63       31.44     18.05 o 
  10   1   4       29.70       10.83     15.47 o 
  11   1   4      101.60      109.46     21.68 o 
  12   1   4        8.20        0.00     22.70 o 
  13   1   4       54.79       33.53     30.13 o 
   0   2   4    12432.77    12054.54     71.27 o 
   1   2   4       63.26       57.62      5.72 o 
   2   2   4     3574.73     3501.63     21.82 o 
   3   2   4      287.30      270.73      8.30 o 
   4   2   4     1044.22     1092.54     13.10 o 
   5   2   4       30.78       26.16     10.25 o 
   6   2   4      325.92      375.96     11.10 o 
   7   2   4        1.08        0.82     11.16 o 
   8   2   4       59.83       73.02     13.09 o 
   9   2   4       92.15       91.95     14.88 o 
  10   2   4        4.29        0.00     14.70 o 
  11   2   4       52.93       55.99     21.06 o 
  12   2   4       29.94       17.42     26.39 o 
  13   2   4        1.58        0.00     25.67 o 
   1   3   4     4828.74     5048.51     33.56 o 
   2   3   4       11.36       12.79      6.02 o 
   3   3   4     5607.30     5659.07     47.58 o 
   4   3   4     1312.21     1251.56     16.42 o 
   5   3   4     1331.99     1203.94     18.32 o 
   6   3   4      437.94      460.12     12.01 o 
   7   3   4        3.68        6.59      9.63 o 
   8   3   4       89.86       84.90     13.30 o 
   9   3   4        1.18        0.00     12.34 o 
  10   3   4      106.73      100.99     20.04 o 
  11   3   4        3.28        0.00     16.35 o 
  12   3   4        9.12        0.00     21.68 o 
  13   3   4        0.47        0.00     25.86 o 
   0   4   4    22795.77    22053.61    178.60 o 
   1   4   4      670.34      813.07      9.28 o 
   2   4   4    13691.14    13184.89    114.60 o 
   3   4   4     1270.39     1425.74     19.62 o 
   4   4   4     8168.93     7649.04     90.87 o 
   5   4   4       63.56       69.94     10.00 o 
   6   4   4     3228.01     2975.22     42.56 o 
   7   4   4       78.97       74.12     13.48 o 
   8   4   4      375.29      373.87     15.05 o 
   9   4   4      312.35      285.98     18.19 o 
  10   4   4       79.81       91.99     18.31 o 
  11   4   4       39.58       18.53     19.83 o 
  12   4   4        8.24        0.00     22.71 o 
   1   5   4    14204.31    12958.15    106.53 o 
   2   5   4      259.29      280.97     10.34 o 
   3   5   4    18565.76    18062.17    168.88 o 
   4   5   4      492.58      471.45     12.39 o 
   5   5   4     3404.44     3174.20     41.67 o 
   6   5   4      919.45      797.62     14.95 o 
   7   5   4     1234.75     1143.70     17.66 o 
   8   5   4        0.85        0.00     14.90 o 
   9   5   4      414.61      382.89     18.55 o 
  10   5   4      111.81      131.23     22.74 o 
  11   5   4       18.19       18.37     20.12 o 
  12   5   4        0.55        0.00     24.33 o 
   0   6   4    18304.19    18428.60    324.50 o 
   1   6   4       49.30       40.34      9.12 o 
   2   6   4     5616.72     5211.64     34.08 o 
   3   6   4       17.63       19.42     10.44 o 
   4   6   4     1937.83     1831.00     26.11 o 
   5   6   4       46.94       58.53     12.08 o 
   6   6   4     1272.36     1205.71     16.70 o 
   7   6   4       49.49       61.85     15.20 o 
   8   6   4       81.46      102.17     18.15 o 
   9   6   4        0.08        0.00     20.69 o 
  10   6   4        0.79        0.00     16.08 o 
  11   6   4        2.63        0.00     19.21 o 
  12   6   4        0.11        0.00     24.05 o 
   1   7   4        6.36        9.15      7.19 o 
   2   7   4      232.67      202.94     13.95 o 
   3   7   4      263.14      264.83     11.91 o 
   4   7   4      250.67      215.28     17.39 o 
   5   7   4        3.60        2.70     11.42 o 
   6   7   4       41.38       26.74     16.44 o 
   7   7   4        4.73        0.00     13.11 o 
   8   7   4       13.30        0.00     18.16 o 
   9   7   4        0.06        0.00     20.23 o 
  10   7   4       20.16        0.00     21.88 o 
  11   7   4        1.41        0.00     19.69 o 
  12   7   4        3.32        0.00     22.65 o 
   0   8   4     8084.10     7627.85    158.77 o 
   1   8   4      140.98      162.35     10.65 o 
   2   8   4     3132.06     2961.67     40.66 o 
   3   8   4      151.11      191.78     12.37 o 
   4   8   4     1840.38     1631.81     19.62 o 
   5   8   4       19.19        0.00     14.82 o 
   6   8   4      835.13      759.26     19.19 o 
   7   8   4        3.20        0.00     14.07 o 
   8   8   4       30.30       18.06     20.18 o 
   9   8   4       49.55       42.59     21.85 o 
  10   8   4        4.92        0.00     18.28 o 
  11   8   4        8.97        1.69     19.28 o 
   1   9   4     4868.19     4523.71     91.52 o 
   2   9   4      301.36      300.86     12.74 o 
   3   9   4     4424.04     4416.87     96.27 o 
   4   9   4      776.87      720.83     17.68 o 
   5   9   4     1588.66     1575.25     34.61 o 
   6   9   4      387.10      374.54     18.94 o 
   7   9   4      439.28      469.33     19.82 o 
   8   9   4       38.59        2.39     23.70 o 
   9   9   4      106.73       85.60     27.89 o 
  10   9   4        7.97        0.00     22.34 o 
  11   9   4       19.64       13.51     29.40 o 
   0  10   4     4117.52     4465.82    319.69 o 
   1  10   4       55.10       64.08     15.07 o 
   2  10   4     1978.07     1883.44     27.83 o 
   3  10   4       21.69       27.22     14.01 o 
   4  10   4      550.92      535.02     17.89 o 
   5  10   4       76.49       43.26     19.59 o 
   6  10   4      531.43      560.08     21.94 o 
   7  10   4       12.66        0.00     22.30 o 
   8  10   4      117.47      112.61     22.23 o 
   9  10   4       28.72        0.00     24.36 o 
  10  10   4        0.99        0.00     33.44 o 
   1  11   4      173.87      171.10     17.02 o 
   2  11   4       52.40       64.41     16.49 o 
   3  11   4       74.77       80.17     19.01 o 
   4  11   4       33.64       24.43     16.56 o 
   5  11   4        2.46        0.00     15.28 o 
   6  11   4       37.81       27.86     18.30 o 
   7  11   4        1.25        0.00     23.60 o 
   8  11   4        6.32        0.00     36.24 o 
   9  11   4       51.55       22.48     28.43 o 
  10  11   4        0.63        0.00     34.84 o 
   0  12   4      316.50      370.43     25.99 o 
   1  12   4       71.95       44.64     19.17 o 
   2  12   4      306.37      322.21     19.36 o 
   3  12   4       17.65        0.00     20.98 o 
   4  12   4       16.60        0.00     18.90 o 
   5  12   4       12.31        4.09     16.78 o 
   6  12   4        7.76        0.00     21.55 o 
   7  12   4        8.62        0.00     25.54 o 
   8  12   4       46.62        0.00     30.09 o 
   9  12   4        7.33        0.00     28.00 o 
   1  13   4      340.47      362.26     19.36 o 
   2  13   4       50.63       26.87     23.29 o 
   3  13   4      109.19      122.87     24.66 o 
   4  13   4        5.53        0.00     23.61 o 
   5  13   4      239.34      231.50     25.21 o 
   6  13   4        1.61        0.00     30.67 o 
   7  13   4       33.53        1.11     30.67 o 
   8  13   4        0.07        0.00     32.77 o 
   0  14   4      562.93      571.52     43.51 o 
   1  14   4        0.09        0.00     23.20 o 
   2  14   4      281.51      317.87     25.73 o 
   3  14   4       10.51        0.00     22.16 o 
   4  14   4       73.02       69.88     28.56 o 
   5  14   4       32.64       18.25     33.41 o 
   6  14   4       66.56       93.01     31.69 o 
   7  14   4        9.30        0.00     26.70 o 
   1  15   4      107.78      111.25     26.96 o 
   2  15   4       17.49       13.24     25.35 o 
   3  15   4      171.95      187.14     34.58 o 
   4  15   4        3.98        0.00     35.30 o 
   5  15   4       26.05       32.67     30.18 o 
   6  15   4        0.20        0.00     35.97 o 
   0  16   4        0.79        0.00     33.21 o 
   1  16   4        0.88       11.85     30.51 o 
   2  16   4        0.44        0.00     34.96 o 
   3  16   4        1.56        0.00     30.50 o 
   4  16   4        5.69        0.00     48.84 o 
   1   1   5     1547.24     1362.45     10.02 o 
   2   1   5       71.34       61.89      7.85 o 
   3   1   5       87.09       93.70      8.62 o 
   4   1   5      279.17      310.81      8.77 o 
   5   1   5      227.46      268.21     10.53 o 
   6   1   5     1247.10     1130.97     19.84 o 
   7   1   5      291.81      385.45     13.22 o 
   8   1   5      231.63      197.09     16.71 o 
   9   1   5      141.42      180.03     15.22 o 
  10   1   5        3.23        5.47     12.58 o 
  11   1   5       27.01       50.42     17.91 o 
  12   1   5        9.24        0.00     22.49 o 
  13   1   5       10.92        4.36     25.31 o 
   0   2   5    40972.24    38704.14    177.37 o 
   1   2   5     2384.80     2568.03     14.70 o 
   2   2   5    14365.86    13162.73     83.70 o 
   3   2   5     2894.75     2806.04     16.15 o 
   4   2   5     2002.25     2038.79     22.57 o 
   5   2   5      214.00      185.35     10.88 o 
   6   2   5     1198.79     1416.17     24.24 o 
   7   2   5      173.12      162.79     14.14 o 
   8   2   5       54.91      106.34     11.39 o 
   9   2   5      371.35      311.66     18.38 o 
  10   2   5        8.39       10.41     15.17 o 
  11   2   5       50.85       15.12     24.05 o 
  12   2   5        4.59        0.00     21.12 o 
  13   2   5        9.51       10.07     24.23 o 
   1   3   5     9036.98     8107.83     49.00 o 
   2   3   5        0.61        0.95      6.97 o 
   3   3   5    10460.01    10332.38     97.67 o 
   4   3   5      138.55      128.82      9.64 o 
   5   3   5     1536.47     1814.65     23.63 o 
   6   3   5        1.29        4.72     11.76 o 
   7   3   5      486.19      628.99     14.19 o 
   8   3   5        0.77        8.74     15.34 o 
   9   3   5      157.90      206.38     15.78 o 
  10   3   5        3.50        0.00     18.17 o 
  11   3   5        1.54        0.00     18.07 o 
  12   3   5        0.90        0.00     23.79 o 
   0   4   5       50.34       49.79     10.56 o 
   1   4   5       17.87       19.40      7.07 o 
   2   4   5      118.36      134.51      7.91 o 
   3   4   5      565.90      612.23     10.31 o 
   4   4   5      161.54      182.08     10.76 o 
   5   4   5      592.78      664.91     16.46 o 
   6   4   5      460.82      509.02     12.62 o 
   7   4   5        0.26        0.00     14.26 o 
   8   4   5      122.98      156.91     14.82 o 
   9   4   5       35.87       52.96     16.27 o 
  10   4   5       95.66      111.26     19.13 o 
  11   4   5       54.11       36.56     23.06 o 
  12   4   5        4.32        0.00     21.11 o 
   1   5   5     1244.02     1141.98     13.29 o 
   2   5   5     2701.96     3075.43     23.78 o 
   3   5   5      114.53      107.90      8.92 o 
   4   5   5      153.77      150.38     10.40 o 
   5   5   5        6.86       14.96      9.40 o 
   6   5   5       15.60       24.56     12.48 o 
   7   5   5      227.30      259.76     14.90 o 
   8   5   5      461.99      393.88     18.47 o 
   9   5   5      163.26      163.67     21.25 o 
  10   5   5        8.07        0.00     20.42 o 
  11   5   5        0.41        0.00     21.91 o 
  12   5   5        6.80        0.00     20.15 o 
   0   6   5     4867.79     4365.38     28.73 o 
   1   6   5     1056.19     1160.48     12.28 o 
   2   6   5      956.94      847.52     13.18 o 
   3   6   5       80.43       99.75     11.88 o 
   4   6   5     1003.91     1060.65     19.83 o 
   5   6   5     1578.35     1594.24     22.17 o 
   6   6   5      983.73     1086.67     20.89 o 
   7   6   5       54.84       47.47     18.41 o 
   8   6   5        3.44        0.00     15.31 o 
   9   6   5       41.16       27.33     19.16 o 
  10   6   5        4.64        0.00     20.23 o 
  11   6   5       21.71        0.00     24.97 o 
  12   6   5       61.96       56.52     25.91 o 
   1   7   5     4341.75     3708.85     20.37 o 
   2   7   5     1114.67     1203.49     19.77 o 
   3   7   5     3812.38     3577.03     57.61 o 
   4   7   5       24.04       41.86     12.74 o 
   5   7   5      320.41      402.82     16.25 o 
   6   7   5      112.22      143.21     16.09 o 
   7   7   5      227.60      305.07     18.03 o 
   8   7   5      107.31       66.64     21.28 o 
   9   7   5      125.09      144.11     21.68 o 
  10   7   5        0.43        0.00     22.56 o 
  11   7   5       15.39        2.47     24.14 o 
   0   8   5       97.04      130.24     16.66 o 
   1   8   5      119.55      142.89     11.26 o 
   2   8   5      862.08      778.21     14.29 o 
   3   8   5       42.91       52.25     12.62 o 
   4   8   5     1689.01     1600.24     34.00 o 
   5   8   5        5.67        0.00     14.53 o 
   6   8   5      420.48      430.32     18.26 o 
   7   8   5       76.21       71.36     18.46 o 
   8   8   5       51.94       51.69     20.98 o 
   9   8   5       25.42        3.43     20.12 o 
  10   8   5       33.74       37.46     24.17 o 
  11   8   5       10.59        0.00     22.58 o 
   1   9   5        4.37        6.97     10.69 o 
   2   9   5       63.43       77.15     14.09 o 
   3   9   5       30.85       42.50     12.53 o 
   4   9   5        4.49        0.00     12.52 o 
   5   9   5       28.42        4.50     16.38 o 
   6   9   5       17.19        0.00     16.02 o 
   7   9   5        0.20        0.00     18.36 o 
   8   9   5        1.53        0.00     18.08 o 
   9   9   5        1.22        0.00     19.95 o 
  10   9   5        0.64        0.00     24.92 o 
  11   9   5        2.76        0.00     21.99 o 
   0  10   5      303.82      284.40     24.93 o 
   1  10   5        8.94       12.05     15.29 o 
   2  10   5      244.58      219.49     16.33 o 
   3  10   5       37.69       49.52     15.84 o 
   4  10   5      445.85      443.49     18.67 o 
   5  10   5        1.39        0.00     13.32 o 
   6  10   5      297.95      299.61     19.42 o 
   7  10   5       16.84        0.00     22.02 o 
   8  10   5       63.83       58.97     23.31 o 
   9  10   5        3.67        0.00     19.42 o 
  10  10   5       25.87        7.59     23.86 o 
   1  11   5      690.22      601.79     20.13 o 
   2  11   5       37.48        2.93     18.80 o 
   3  11   5      456.44      432.50     19.19 o 
   4  11   5      105.65      104.69     19.30 o 
   5  11   5      241.25      259.25     20.21 o 
   6  11   5      305.15      298.05     21.28 o 
   7  11   5       57.52       37.95     25.47 o 
   8  11   5       22.22        0.00     34.53 o 
   9  11   5        6.25        0.00     30.32 o 
   0  12   5       34.11       26.06     30.73 o 
   1  12   5       28.20       14.13     17.68 o 
   2  12   5      244.63      226.67     20.12 o 
   3  12   5       65.86       46.14     24.26 o 
   4  12   5      214.58      227.99     20.73 o 
   5  12   5        9.01        0.00     21.39 o 
   6  12   5        4.00        0.00     21.07 o 
   7  12   5        3.18        0.00     25.27 o 
   8  12   5        1.47        0.00     26.32 o 
   9  12   5       20.00        0.00     39.10 o 
   1  13   5       57.69       66.93     18.61 o 
   2  13   5        2.79        0.00     18.60 o 
   3  13   5       11.02        0.00     21.43 o 
   4  13   5        1.36        0.00     19.22 o 
   5  13   5       27.19        5.84     29.35 o 
   6  13   5        0.74        0.00     26.19 o 
   7  13   5       21.99        0.61     26.49 o 
   8  13   5        2.12        0.00     21.55 o 
   0  14   5       14.63        2.57     24.93 o 
   1  14   5        1.45        0.85     20.93 o 
   2  14   5        4.36        0.00     19.68 o 
   3  14   5       26.06       18.47     24.05 o 
   4  14   5        0.21        0.00     27.17 o 
   5  14   5        9.64        0.00     26.65 o 
   6  14   5       11.77        0.00     47.37 o 
   7  14   5        0.19        1.45     38.24 o 
   1  15   5       25.27       18.65     25.79 o 
   2  15   5        1.67        0.00     25.41 o 
   3  15   5      149.26      130.55     29.01 o 
   4  15   5       49.96       45.14     27.54 o 
   5  15   5       40.09       22.19     33.78 o 
   0  16   5      140.07      117.06     44.19 o 
   1  16   5        5.77        0.00     29.15 o 
   2  16   5       44.61       36.58     34.57 o 
   3  16   5        4.34        0.00     32.79 o 
   0   0   6    11120.74    13148.43    234.73 o 
   1   0   6     2532.93     2597.03     30.92 o 
   2   0   6      188.57      184.01     12.56 o 
   3   0   6      834.59      920.36     15.71 o 
   4   0   6     2778.40     3301.77     31.86 o 
   5   0   6     1822.55     1559.01     18.92 o 
   6   0   6      282.73      221.45     22.09 o 
   7   0   6      117.75       85.96     26.71 o 
   8   0   6       92.77       46.30     29.41 o 
   9   0   6      109.38      140.28     21.27 o 
  10   0   6       34.54       46.66     19.50 o 
  11   0   6       45.74       45.16     36.67 o 
  12   0   6        3.41        0.00     35.20 o 
   1   1   6      392.23      350.60      8.17 o 
   2   1   6     1889.58     1775.53     11.26 o 
   3   1   6     2607.01     2606.11     19.31 o 
   4   1   6      114.03       98.75      9.34 o 
   5   1   6       29.89        3.23     11.24 o 
   6   1   6       28.51       44.28      9.68 o 
   7   1   6      297.06      396.96     13.39 o 
   8   1   6       59.40       29.58     16.44 o 
   9   1   6       12.67        7.76     15.32 o 
  10   1   6        7.57        1.55     15.72 o 
  11   1   6        8.37        0.32     19.16 o 
  12   1   6       12.98       10.64     25.12 o 
   0   2   6       89.20       89.38     11.02 o 
   1   2   6      165.84      155.16      7.76 o 
   2   2   6      231.85      222.38      7.84 o 
   3   2   6       82.03       80.98      8.62 o 
   4   2   6      530.79      540.76     10.31 o 
   5   2   6        7.15        0.04     10.59 o 
   6   2   6       84.10       96.82     12.09 o 
   7   2   6       74.79       89.42     12.73 o 
   8   2   6        5.21        0.00     13.77 o 
   9   2   6      104.62      117.98     16.19 o 
  10   2   6        6.05        1.96     14.84 o 
  11   2   6       12.94        3.40     20.43 o 
  12   2   6        8.35        0.00     22.73 o 
   1   3   6      645.50      574.82      9.40 o 
   2   3   6      137.59      124.75      7.90 o 
   3   3   6      389.76      350.27      9.37 o 
   4   3   6     1756.84     1718.72     19.61 o 
   5   3   6       23.17       48.95      8.67 o 
   6   3   6      521.62      451.72     13.66 o 
   7   3   6      231.82      297.37     14.99 o 
   8   3   6       11.05       11.32     14.49 o 
   9   3   6       40.11       39.35     16.62 o 
  10   3   6        2.35        0.00     13.81 o 
  11   3   6        2.64        0.00     23.45 o 
  12   3   6        0.42        0.00     24.75 o 
   0   4   6      539.51      488.15     13.14 o 
   1   4   6       31.10       17.19      8.75 o 
   2   4   6      107.99      143.85      7.97 o 
   3   4   6       17.79       36.62      7.75 o 
   4   4   6      425.62      381.18     11.68 o 
   5   4   6        3.16        9.69      9.50 o 
   6   4   6       25.86       62.65     10.38 o 
   7   4   6        0.52       11.65     14.80 o 
   8   4   6       59.86      100.56     14.51 o 
   9   4   6       53.41       78.06     17.77 o 
  10   4   6        1.50        0.00     18.59 o 
  11   4   6        5.24        1.56     19.41 o 
  12   4   6        6.29        0.06     22.17 o 
   1   5   6     3237.12     3908.72     51.59 o 
   2   5   6      313.31      311.64      9.07 o 
   3   5   6      228.93      234.14      9.72 o 
   4   5   6        6.79        7.98      8.27 o 
   5   5   6       14.72       13.16     12.13 o 
   6   5   6        0.35        0.00     15.55 o 
   7   5   6      440.03      403.63     20.16 o 
   8   5   6       18.44        6.66     18.54 o 
   9   5   6       43.06       14.34     25.86 o 
  10   5   6       32.11       10.78     23.01 o 
  11   5   6       20.07       12.63     21.08 o 
  12   5   6        2.81        0.00     20.45 o 
   0   6   6       54.26       63.79     12.23 o 
   1   6   6       47.58       44.01     11.39 o 
   2   6   6      581.30      604.89     13.03 o 
   3   6   6        5.07        7.36      9.97 o 
   4   6   6      731.36      768.24     20.89 o 
   5   6   6        0.49        8.81     15.19 o 
   6   6   6       85.40      108.92     18.11 o 
   7   6   6       27.91       15.55     16.22 o 
   8   6   6        5.44        0.00     16.54 o 
   9   6   6        4.05        0.00     18.32 o 
  10   6   6        5.27        0.00     20.41 o 
  11   6   6        1.91        0.00     18.71 o 
   1   7   6      105.44      127.88     11.40 o 
   2   7   6        3.68        1.54     10.06 o 
   3   7   6      159.67      180.07     13.12 o 
   4   7   6      895.36      833.26     21.43 o 
   5   7   6       59.64       83.41     15.14 o 
   6   7   6      705.22      659.74     18.95 o 
   7   7   6        1.05        3.05     13.20 o 
   8   7   6       58.44       56.21     19.80 o 
   9   7   6        0.28        0.00     20.34 o 
  10   7   6       18.10        5.82     20.89 o 
  11   7   6        5.90        0.00     21.78 o 
   0   8   6      339.14      292.33     21.56 o 
   1   8   6      187.78      174.08     14.39 o 
   2   8   6      133.56      171.89     13.13 o 
   3   8   6      152.90      147.34     15.41 o 
   4   8   6      358.57      339.50     17.11 o 
   5   8   6       68.34       68.55     20.30 o 
   6   8   6        1.34        8.58     12.22 o 
   7   8   6      120.73      105.87     20.03 o 
   8   8   6       17.50        4.19     19.92 o 
   9   8   6        2.31        0.00     19.40 o 
  10   8   6        0.03        0.00     24.96 o 
  11   8   6        2.44        0.00     21.55 o 
   1   9   6       12.70       25.91     11.75 o 
   2   9   6      117.28      139.77     14.68 o 
   3   9   6       34.76       39.44     15.90 o 
   4   9   6       79.45      103.02     17.56 o 
   5   9   6       50.76       51.14     20.38 o 
   6   9   6      151.16      158.53     19.02 o 
   7   9   6        8.19        0.00     18.84 o 
   8   9   6       13.63        0.00     20.32 o 
   9   9   6        0.31        0.00     23.70 o 
  10   9   6        6.45        0.00     23.93 o 
   0  10   6      680.09      879.20     28.54 o 
   1  10   6       52.75       39.61     19.58 o 
   2  10   6        7.71       18.53     12.89 o 
   3  10   6        0.12        0.00     16.61 o 
   4  10   6       45.75       22.70     20.18 o 
   5  10   6       40.34       37.45     19.06 o 
   6  10   6       20.33        0.00     20.31 o 
   7  10   6       20.44        0.00     20.40 o 
   8  10   6       29.67        7.82     25.09 o 
   9  10   6       15.61        5.38     23.07 o 
  10  10   6        0.49        0.00     26.44 o 
   1  11   6       19.33       21.92     22.05 o 
   2  11   6       37.13       23.48     25.15 o 
   3  11   6        1.54        6.92     18.03 o 
   4  11   6        9.25        0.00     17.95 o 
   5  11   6        2.25        0.00     15.40 o 
   6  11   6        6.29        0.00     22.70 o 
   7  11   6       13.60       13.02     20.42 o 
   8  11   6        5.87        1.92     19.70 o 
   9  11   6        0.65        0.00     28.92 o 
   0  12   6      204.55      221.08     29.05 o 
   1  12   6       14.72        0.00     17.78 o 
   2  12   6       27.84        0.00     21.32 o 
   3  12   6       16.71       19.07     20.98 o 
   4  12   6      139.89      154.92     21.53 o 
   5  12   6      284.21      266.07     23.37 o 
   6  12   6       19.46        0.00     21.25 o 
   7  12   6      116.95       69.60     44.68 o 
   8  12   6        3.11        0.00     23.13 o 
   1  13   6       98.37       78.66     26.53 o 
   2  13   6      145.44      123.93     23.15 o 
   3  13   6       53.65       52.18     23.53 o 
   4  13   6        1.27        0.00     18.43 o 
   5  13   6        0.54        0.00     24.09 o 
   6  13   6       11.70        0.00     25.07 o 
   7  13   6       30.39        0.00     34.53 o 
   0  14   6       21.64       32.80     28.16 o 
   1  14   6        4.39        0.00     18.37 o 
   2  14   6        1.50        0.00     18.85 o 
   3  14   6        8.15        0.00     24.64 o 
   4  14   6        7.88        0.00     29.87 o 
   5  14   6        0.39        0.00     29.07 o 
   6  14   6        1.65        0.00     38.38 o 
   1  15   6       31.13       22.38     23.84 o 
   2  15   6        1.91        0.00     22.88 o 
   3  15   6        0.12        0.00     38.03 o 
   4  15   6        1.40        0.00     25.38 o 
   5  15   6        0.09        0.00     33.57 o 
   0  16   6        6.50        0.00     43.70 o 
   1  16   6        3.24        0.00     28.05 o 
   2  16   6       14.92        0.00     30.14 o 
   1   1   7     1362.60     1198.78     11.68 o 
   2   1   7       42.59       19.47      9.14 o 
   3   1   7      231.38      195.20     10.44 o 
   4   1   7      493.87      562.35     11.10 o 
   5   1   7       22.39       22.50     11.85 o 
   6   1   7      416.88      391.06     12.96 o 
   7   1   7      675.71      596.21     15.54 o 
   8   1   7        0.66        0.99     14.36 o 
   9   1   7      195.27      184.18     17.23 o 
  10   1   7        1.64        0.00     12.85 o 
  11   1   7        1.90        0.00     17.21 o 
  12   1   7        0.00        0.00     28.70 o 
   0   2   7    20671.83    20075.26    109.48 o 
   1   2   7      563.94      625.27     10.23 o 
   2   2   7     9554.91     8874.12     65.05 o 
   3   2   7      681.36      807.21     11.55 o 
   4   2   7     3480.37     3071.71     26.39 o 
   5   2   7       66.33       80.02     11.62 o 
   6   2   7      899.75      852.74     15.16 o 
   7   2   7      164.09      151.62     16.08 o 
   8   2   7       14.05        6.24     14.14 o 
   9   2   7       87.10       80.09     18.38 o 
  10   2   7        2.16        0.00     14.04 o 
  11   2   7        3.29        0.00     17.25 o 
  12   2   7        3.18        0.00     21.91 o 
   1   3   7    10233.37    10260.08     85.82 o 
   2   3   7      343.70      351.41      9.37 o 
   3   3   7     5174.24     4935.16     44.55 o 
   4   3   7       21.41       28.34     10.27 o 
   5   3   7     2106.01     1818.00     18.54 o 
   6   3   7       12.75       23.01     12.01 o 
   7   3   7      577.10      580.65     18.74 o 
   8   3   7       53.62       65.33     19.30 o 
   9   3   7       49.49       52.00     18.63 o 
  10   3   7       22.27        0.67     18.34 o 
  11   3   7        1.53        0.00     20.62 o 
  12   3   7        0.02        0.00     25.98 o 
   0   4   7       71.40       83.06     11.55 o 
   1   4   7      421.61      453.32     10.06 o 
   2   4   7      429.04      455.52     10.30 o 
   3   4   7       45.59       63.44      9.49 o 
   4   4   7      479.75      498.17     12.12 o 
   5   4   7      101.96       95.00     16.00 o 
   6   4   7      332.07      350.39     14.88 o 
   7   4   7       50.40       55.67     15.61 o 
   8   4   7      228.63      228.66     19.06 o 
   9   4   7       35.54       34.83     20.17 o 
  10   4   7       36.43       32.01     20.43 o 
  11   4   7        1.41        0.00     20.79 o 
  12   4   7        5.10        0.00     21.38 o 
   1   5   7      285.41      256.97     10.51 o 
   2   5   7       50.09       61.22      9.14 o 
   3   5   7       23.01       39.36      9.53 o 
   4   5   7      236.66      308.76     14.69 o 
   5   5   7       37.18       47.75     18.50 o 
   6   5   7       11.63        6.00     15.53 o 
   7   5   7      169.15      192.54     17.03 o 
   8   5   7       34.08       26.61     19.88 o 
   9   5   7        0.80        0.00     19.46 o 
  10   5   7       66.60       63.20     24.76 o 
  11   5   7        0.20        0.00     23.70 o 
   0   6   7     2492.40     2412.13     32.75 o 
   1   6   7       74.15       64.04     13.30 o 
   2   6   7     2302.19     2138.81     25.05 o 
   3   6   7      277.22      225.66     15.92 o 
   4   6   7      491.18      471.80     16.21 o 
   5   6   7        1.49       21.81     16.10 o 
   6   6   7       51.57       36.18     18.43 o 
   7   6   7      171.82      214.09     17.74 o 
   8   6   7      198.04      205.03     22.17 o 
   9   6   7       77.46       79.34     25.23 o 
  10   6   7       55.18       51.52     24.53 o 
  11   6   7      127.68      114.25     26.09 o 
   1   7   7     4425.24     4386.57     54.06 o 
   2   7   7       90.12      119.19     12.82 o 
   3   7   7     2580.96     2485.83     36.75 o 
   4   7   7        0.77       38.51     16.39 o 
   5   7   7     1279.47     1257.70     21.22 o 
   6   7   7      216.44      243.82     18.37 o 
   7   7   7      163.34      195.08     18.97 o 
   8   7   7       21.26        2.17     19.69 o 
   9   7   7        6.68        6.11     19.15 o 
  10   7   7       95.61       82.24     26.23 o 
  11   7   7        0.23        0.00     30.44 o 
   0   8   7      930.54      939.93     23.83 o 
   1   8   7        0.99        0.00     14.91 o 
   2   8   7     1146.74     1263.24     23.11 o 
   3   8   7       10.51        7.89     14.08 o 
   4   8   7     1410.10     1464.08     28.62 o 
   5   8   7       48.09       62.93     17.79 o 
   6   8   7      426.61      485.47     20.09 o 
   7   8   7       76.71       97.57     18.92 o 
   8   8   7       99.27      114.73     20.38 o 
   9   8   7        4.09        0.00     18.83 o 
  10   8   7       64.30       42.28     27.88 o 
   1   9   7        1.82        4.94     12.47 o 
   2   9   7        1.48        2.51     12.79 o 
   3   9   7      226.31      253.24     18.10 o 
   4   9   7      164.63      144.26     21.31 o 
   5   9   7       44.22       70.63     17.33 o 
   6   9   7      163.84      160.33     22.30 o 
   7   9   7       14.14        9.35     18.65 o 
   8   9   7       27.93        0.00     19.69 o 
   9   9   7       10.22        0.00     20.41 o 
  10   9   7        2.98        0.00     21.63 o 
   0  10   7       55.62       48.17     29.43 o 
   1  10   7        2.15        0.00     14.55 o 
   2  10   7      189.81      196.79     17.30 o 
   3  10   7       29.27        6.39     20.10 o 
   4  10   7      264.68      262.72     19.37 o 
   5  10   7       41.88        0.50     20.48 o 
   6  10   7       62.67       60.00     21.51 o 
   7  10   7        4.06        0.00     19.66 o 
   8  10   7        6.24        0.00     20.89 o 
   9  10   7        5.22        5.51     20.65 o 
   1  11   7      553.25      591.81     21.00 o 
   2  11   7       43.96       24.14     21.66 o 
   3  11   7      505.16      562.39     21.64 o 
   4  11   7        4.35        1.20     16.21 o 
   5  11   7       59.50       63.43     21.19 o 
   6  11   7        6.17        0.00     17.79 o 
   7  11   7       41.82       46.19     22.14 o 
   8  11   7        0.43        1.30     25.55 o 
   9  11   7       18.20        0.00     26.54 o 
   0  12   7      196.68      270.48     28.49 o 
   1  12   7        7.22        0.90     18.81 o 
   2  12   7      147.04      208.56     21.15 o 
   3  12   7       28.24       18.51     18.56 o 
   4  12   7      234.47      276.72     23.13 o 
   5  12   7       22.41       13.93     21.30 o 
   6  12   7       69.25       79.24     22.78 o 
   7  12   7       11.71        0.00     26.69 o 
   8  12   7        0.51        0.00     27.76 o 
   1  13   7       52.14       74.00     20.92 o 
   2  13   7       78.99       59.08     23.10 o 
   3  13   7      125.22      162.50     24.75 o 
   4  13   7       46.34       27.56     26.08 o 
   5  13   7       62.70       69.72     22.57 o 
   6  13   7       26.53        0.00     29.73 o 
   7  13   7       16.93        4.41     34.43 o 
   0  14   7       87.41       93.66     30.41 o 
   1  14   7        4.13        0.00     18.75 o 
   2  14   7       19.36        9.28     21.95 o 
   3  14   7        1.74        0.00     19.87 o 
   4  14   7        0.85        0.00     28.34 o 
   5  14   7       32.72        5.34     30.45 o 
   1  15   7       18.59       16.09     23.26 o 
   2  15   7        0.58        0.00     30.01 o 
   3  15   7       36.41       27.29     26.85 o 
   4  15   7        6.65        0.00     26.28 o 
   0   0   8    26890.92    25839.39    381.99 o 
   1   0   8       53.69       59.78     15.69 o 
   2   0   8     4816.53     4218.91     29.31 o 
   3   0   8       10.23        0.00     14.94 o 
   4   0   8     1415.83     1269.27     20.14 o 
   5   0   8      165.52      134.88     16.43 o 
   6   0   8     4238.94     4308.45     85.62 o 
   7   0   8      555.99      483.95     22.73 o 
   8   0   8      857.42      936.01     31.00 o 
   9   0   8       16.65        0.00     23.48 o 
  10   0   8        1.32       25.35     27.96 o 
  11   0   8        6.44        0.00     25.48 o 
  12   0   8        0.12        8.42     41.79 o 
   1   1   8     3371.73     2992.10     16.49 o 
   2   1   8        2.94        5.48      8.18 o 
   3   1   8    10702.63    10643.09     82.61 o 
   4   1   8     1090.85      950.49     13.42 o 
   5   1   8     2210.56     2168.93     32.07 o 
   6   1   8      266.32      222.25     15.44 o 
   7   1   8       54.05       89.89     14.21 o 
   8   1   8        1.30        0.00     12.70 o 
   9   1   8      120.52      140.84     17.07 o 
  10   1   8       25.07       29.80     20.54 o 
  11   1   8       52.44       43.85     23.01 o 
  12   1   8        4.85        0.00     22.37 o 
   0   2   8     1317.80     1466.57     22.82 o 
   1   2   8      251.03      235.33     10.28 o 
   2   2   8      535.58      502.03     10.68 o 
   3   2   8      125.01      107.15     13.23 o 
   4   2   8       22.06       30.77     10.19 o 
   5   2   8       87.73      126.01     12.38 o 
   6   2   8       95.40      108.77     13.62 o 
   7   2   8        0.17        2.67     15.23 o 
   8   2   8       30.63       37.05     16.20 o 
   9   2   8        2.08        0.00     13.88 o 
  10   2   8       11.16        9.85     16.88 o 
  11   2   8       19.81       20.28     23.27 o 
  12   2   8        0.80        0.00     27.60 o 
   1   3   8     2482.59     2229.76     19.22 o 
   2   3   8      145.39      177.73      9.44 o 
   3   3   8     2960.04     2796.84     35.56 o 
   4   3   8      459.23      509.41     12.80 o 
   5   3   8      941.06      879.70     16.18 o 
   6   3   8      202.08      202.57     14.98 o 
   7   3   8      224.49      226.06     16.32 o 
   8   3   8       10.59       18.50     15.26 o 
   9   3   8        5.87        4.71     15.31 o 
  10   3   8        1.78        0.00     16.71 o 
  11   3   8        0.09       10.52     23.20 o 
   0   4   8     9335.46     8320.13     83.00 o 
   1   4   8      130.39      147.67     10.39 o 
   2   4   8     5389.44     4744.43     34.23 o 
   3   4   8      185.86      183.86     11.53 o 
   4   4   8     2446.42     2334.97     28.84 o 
   5   4   8        2.62        4.97     10.13 o 
   6   4   8     1359.87     1456.24     21.21 o 
   7   4   8       11.16       20.33     14.68 o 
   8   4   8      454.42      475.77     20.72 o 
   9   4   8       12.15       12.04     17.56 o 
  10   4   8       21.19       12.46     20.98 o 
  11   4   8       15.94        0.00     22.61 o 
   1   5   8     3209.47     2862.99     26.98 o 
   2   5   8      323.02      369.21     11.57 o 
   3   5   8     2669.25     2640.34     41.82 o 
   4   5   8      169.48      157.08     16.39 o 
   5   5   8     1358.42     1479.33     21.56 o 
   6   5   8      677.43      579.40     19.22 o 
   7   5   8      168.70      247.24     17.96 o 
   8   5   8       44.37       23.78     22.46 o 
   9   5   8       35.24       64.18     18.48 o 
  10   5   8        7.17        4.20     20.83 o 
  11   5   8       60.90       75.20     24.03 o 
   0   6   8     1817.96     1727.98     28.45 o 
   1   6   8      280.15      242.36     12.47 o 
   2   6   8     1208.02     1240.17     17.65 o 
   3   6   8      398.15      336.62     17.42 o 
   4   6   8      253.57      308.39     16.36 o 
   5   6   8       19.29        1.67     16.52 o 
   6   6   8       47.89       84.49     15.84 o 
   7   6   8       79.86       93.36     19.53 o 
   8   6   8       28.58       41.28     17.76 o 
   9   6   8       82.48       87.32     24.68 o 
  10   6   8        2.49        0.00     21.70 o 
  11   6   8        0.12        2.20     26.22 o 
   1   7   8       10.67       20.37     10.86 o 
   2   7   8        7.74        0.00     14.04 o 
   3   7   8       29.10       53.79     15.32 o 
   4   7   8       95.47      149.60     15.73 o 
   5   7   8        2.38       11.99     14.16 o 
   6   7   8      280.20      324.27     19.60 o 
   7   7   8        2.24       26.43     20.61 o 
   8   7   8       17.24       23.65     19.79 o 
   9   7   8        1.17       10.96     22.48 o 
  10   7   8        8.32        0.00     20.95 o 
   0   8   8     1387.98     1207.33     26.71 o 
   1   8   8       38.81       31.88     16.93 o 
   2   8   8      858.56      788.97     20.09 o 
   3   8   8      212.23      204.03     18.49 o 
   4   8   8      148.86      167.07     18.82 o 
   5   8   8       53.50       81.61     16.97 o 
   6   8   8       78.53      117.98     18.33 o 
   7   8   8        0.41       63.63     27.08 o 
   8   8   8       59.63       75.40     21.26 o 
   9   8   8       12.97        0.00     22.96 o 
  10   8   8        0.16        0.00     25.75 o 
   1   9   8     1478.34     1374.02     21.83 o 
   2   9   8       15.31       20.38     15.98 o 
   3   9   8     1575.25     1655.04     26.12 o 
   4   9   8       20.67       37.17     15.66 o 
   5   9   8      527.26      583.21     21.75 o 
   6   9   8        6.52       18.12     15.71 o 
   7   9   8       90.02      114.74     21.11 o 
   8   9   8        9.84       10.28     18.44 o 
   9   9   8       26.46       21.90     21.64 o 
   0  10   8     1267.75     1343.06     67.52 o 
   1  10   8        0.09       10.47     17.88 o 
   2  10   8      778.28      770.25     23.52 o 
   3  10   8       16.16       10.07     19.78 o 
   4  10   8      502.31      489.40     22.96 o 
   5  10   8      107.70      107.46     28.15 o 
   6  10   8      153.49      203.07     21.96 o 
   7  10   8       71.97       43.41     26.68 o 
   8  10   8       21.26        7.58     22.83 o 
   9  10   8       15.01        4.29     25.29 o 
   1  11   8      263.31      282.57     21.60 o 
   2  11   8       89.16       62.62     27.69 o 
   3  11   8       18.43       18.96     18.17 o 
   4  11   8        5.03        0.00     20.31 o 
   5  11   8        9.85        6.34     19.79 o 
   6  11   8        1.28        0.00     18.24 o 
   7  11   8       69.42       44.99     24.98 o 
   8  11   8       34.85       11.10     27.20 o 
   0  12   8      501.04      447.95     37.01 o 
   1  12   8       20.13        5.23     20.17 o 
   2  12   8       13.57        0.00     20.52 o 
   3  12   8       15.57       16.53     17.20 o 
   4  12   8       50.50       37.87     22.65 o 
   5  12   8       10.32       18.21     18.93 o 
   6  12   8       20.63        0.00     23.84 o 
   7  12   8       51.69       60.19     26.15 o 
   1  13   8       88.51       91.97     24.85 o 
   2  13   8        6.37        9.00     19.31 o 
   3  13   8      459.59      433.14     27.53 o 
   4  13   8        9.80        1.30     19.23 o 
   5  13   8       57.95       46.19     25.17 o 
   6  13   8        0.22        0.00     26.18 o 
   0  14   8      340.58      372.70     41.52 o 
   1  14   8       11.21       10.70     21.88 o 
   2  14   8      146.32      152.65     27.02 o 
   3  14   8        2.50        0.00     18.85 o 
   4  14   8       81.93       80.89     27.13 o 
   5  14   8        3.62        0.00     23.88 o 
   1  15   8       40.58       40.71     24.82 o 
   2  15   8        1.26        0.00     23.49 o 
   1   1   9     1224.86     1111.14     13.73 o 
   2   1   9      825.03      945.04     12.53 o 
   3   1   9     3611.33     3473.00     26.50 o 
   4   1   9       81.20       71.02     14.78 o 
   5   1   9      813.25      907.40     17.11 o 
   6   1   9      105.49       84.39     16.61 o 
   7   1   9        1.27        8.88     10.90 o 
   8   1   9        1.06        0.00     12.46 o 
   9   1   9        7.51        5.56     14.87 o 
  10   1   9       12.82       11.88     18.34 o 
  11   1   9        0.05        7.04     23.03 o 
   0   2   9     1828.30     1672.63     23.35 o 
   1   2   9      887.80      819.84     12.50 o 
   2   2   9     1222.50     1114.04     13.09 o 
   3   2   9      251.76      204.49     15.58 o 
   4   2   9      929.26     1084.47     15.96 o 
   5   2   9      107.04      161.57     13.10 o 
   6   2   9      357.66      489.71     16.72 o 
   7   2   9       35.17       21.34     18.26 o 
   8   2   9      139.21      188.50     15.71 o 
   9   2   9       39.34       35.60     20.58 o 
  10   2   9       68.60       95.55     21.31 o 
  11   2   9        2.84        0.42     19.08 o 
   1   3   9     1192.07     1122.01     13.64 o 
   2   3   9       21.68       43.84      8.40 o 
   3   3   9      506.34      566.02     13.99 o 
   4   3   9      157.04      132.36     18.77 o 
   5   3   9      282.69      370.57     15.13 o 
   6   3   9       42.27       21.86     16.93 o 
   7   3   9      124.93      191.93     17.82 o 
   8   3   9        1.22        0.00     17.51 o 
   9   3   9       39.99       55.85     18.68 o 
  10   3   9        0.18        2.57     20.69 o 
  11   3   9        1.88        4.86     17.66 o 
   0   4   9      544.30      519.58     16.08 o 
   1   4   9       25.80       26.51     10.13 o 
   2   4   9      276.23      284.31     12.70 o 
   3   4   9        5.00        0.00     12.11 o 
   4   4   9       15.64       28.82     13.31 o 
   5   4   9      127.24      111.21     18.39 o 
   6   4   9       53.35       93.58     14.95 o 
   7   4   9       11.85        9.08     16.03 o 
   8   4   9        0.63       21.39     19.98 o 
   9   4   9       14.85        6.02     19.21 o 
  10   4   9       37.57       28.16     22.76 o 
  11   4   9       32.43       18.75     23.56 o 
   1   5   9     1516.28     1309.95     15.67 o 
   2   5   9      307.71      313.52     14.44 o 
   3   5   9       20.93       21.46     12.65 o 
   4   5   9       65.95       73.74     15.42 o 
   5   5   9       20.00       35.65     15.29 o 
   6   5   9        3.86        2.99     15.39 o 
   7   5   9      299.89      365.76     19.50 o 
   8   5   9       61.37       61.21     21.02 o 
   9   5   9        5.05        7.49     19.10 o 
  10   5   9       28.64       31.55     23.89 o 
  11   5   9       38.65       29.22     27.00 o 
   0   6   9     1038.61     1083.58     27.26 o 
   1   6   9      367.88      346.85     15.86 o 
   2   6   9     1510.33     1399.51     19.03 o 
   3   6   9      114.24      108.95     16.24 o 
   4   6   9     4213.53     4078.79     50.97 o 
   5   6   9        9.74       24.14     14.95 o 
   6   6   9       19.69       41.71     18.31 o 
   7   6   9      494.24      478.56     22.90 o 
   8   6   9       97.30       85.62     27.15 o 
   9   6   9       98.13      110.25     22.42 o 
  10   6   9      181.45      245.16     26.46 o 
   1   7   9     2119.57     1959.66     21.86 o 
   2   7   9        4.10        0.00     16.51 o 
   3   7   9      323.16      320.24     19.50 o 
   4   7   9      827.65      696.81     20.56 o 
   5   7   9       46.13       92.45     16.51 o 
   6   7   9      206.95      221.42     21.98 o 
   7   7   9     1040.94     1176.80     38.14 o 
   8   7   9        0.49       33.74     21.12 o 
   9   7   9       20.89       27.34     20.84 o 
  10   7   9       46.97       26.55     28.92 o 
   0   8   9      109.27      104.43     22.98 o 
   1   8   9       52.95       34.85     18.77 o 
   2   8   9      244.53      291.29     19.19 o 
   3   8   9        0.09        0.00     19.96 o 
   4   8   9      175.29      202.19     20.49 o 
   5   8   9       24.57       53.26     18.59 o 
   6   8   9        3.89        4.13     18.33 o 
   7   8   9        1.46        7.85     22.46 o 
   8   8   9        1.82        7.25     15.53 o 
   9   8   9        5.15        0.00     20.22 o 
   1   9   9        1.44        0.00     14.92 o 
   2   9   9        4.38        1.46     16.99 o 
   3   9   9        0.55        7.04     20.77 o 
   4   9   9       61.83       79.99     21.84 o 
   5   9   9        2.12        0.00     17.37 o 
   6   9   9       63.67       82.37     20.61 o 
   7   9   9        0.52        5.17     23.24 o 
   8   9   9        5.08       11.14     22.04 o 
   9   9   9        7.87        7.19     23.51 o 
   0  10   9       77.53       68.18     22.99 o 
   1  10   9      131.98      118.07     20.73 o 
   2  10   9       87.28       79.28     23.51 o 
   3  10   9       97.33       84.63     23.79 o 
   4  10   9       60.66       68.81     22.39 o 
   5  10   9        2.70        4.39     17.77 o 
   6  10   9       13.50       21.59     19.65 o 
   7  10   9       16.27       30.52     18.46 o 
   8  10   9        0.82       15.17     23.61 o 
   1  11   9      102.86       98.33     25.34 o 
   2  11   9       18.84       13.84     18.61 o 
   3  11   9      137.09      125.34     23.41 o 
   4  11   9      176.23      156.40     25.75 o 
   5  11   9       77.44       94.72     23.17 o 
   6  11   9      129.63      115.53     29.96 o 
   7  11   9       50.31       48.05     25.17 o 
   0  12   9      404.37      385.05     34.11 o 
   1  12   9       18.19       14.21     22.49 o 
   2  12   9      102.76       98.97     24.13 o 
   3  12   9        6.17        0.00     22.32 o 
   4  12   9       19.34        9.85     23.66 o 
   5  12   9        0.16        0.00     25.27 o 
   6  12   9       37.67       32.78     24.87 o 
   1  13   9       39.95       37.28     23.00 o 
   2  13   9        0.64        0.00     24.64 o 
   3  13   9        1.53        0.00     18.63 o 
   4  13   9       39.82       47.90     22.48 o 
   5  13   9        1.79        0.00     18.65 o 
   0  14   9       96.76       90.39     42.47 o 
   1  14   9       21.24        9.08     24.84 o 
   2  14   9       14.81        3.45     23.43 o 
   3  14   9       19.10       16.76     25.93 o 
   0   0  10        3.14        5.65     19.49 o 
   1   0  10      561.02      475.79     21.30 o 
   2   0  10       34.25       20.29     18.02 o 
   3   0  10       88.46       42.41     30.84 o 
   4   0  10       67.23       60.65     24.58 o 
   5   0  10       60.22      105.69     17.03 o 
   6   0  10       36.00       32.37     29.93 o 
   7   0  10       20.82        9.02     30.87 o 
   8   0  10       27.67        0.00     27.76 o 
   9   0  10        1.35        4.06     22.44 o 
  10   0  10       29.06       11.16     28.19 o 
  11   0  10        7.11       15.10     25.82 o 
   1   1  10      302.80      288.73     11.94 o 
   2   1  10       41.02       50.24     11.34 o 
   3   1  10      239.20      202.63     14.97 o 
   4   1  10        6.40        3.76     11.17 o 
   5   1  10      101.20       89.81     18.38 o 
   6   1  10       40.07       67.94     15.66 o 
   7   1  10       25.46       11.68     17.30 o 
   8   1  10        0.23        0.00     18.02 o 
   9   1  10        2.96        6.51     14.57 o 
  10   1  10        5.62        0.00     22.90 o 
  11   1  10        8.80        0.00     22.20 o 
   0   2  10      180.70      187.59     16.95 o 
   1   2  10       58.07       59.78     11.55 o 
   2   2  10      113.53      124.84     12.31 o 
   3   2  10       93.43       91.24     13.73 o 
   4   2  10       93.68       90.87     15.00 o 
   5   2  10        5.90        0.00     12.88 o 
   6   2  10        0.59        6.28     15.96 o 
   7   2  10        7.25        0.47     14.56 o 
   8   2  10        6.59        7.19     16.05 o 
   9   2  10       10.82       11.66     18.04 o 
  10   2  10        3.37        0.00     18.92 o 
  11   2  10        0.61        8.74     24.12 o 
   1   3  10      244.09      228.60     11.84 o 
   2   3  10       25.96       42.56     10.88 o 
   3   3  10      313.09      273.31     14.67 o 
   4   3  10        0.35        9.81     14.25 o 
   5   3  10       55.36       58.78     20.15 o 
   6   3  10        0.75        5.36     17.46 o 
   7   3  10        3.84       11.40     14.08 o 
   8   3  10        3.78        0.00     17.24 o 
   9   3  10        0.86        0.00     15.42 o 
  10   3  10        2.07        4.32     17.83 o 
   0   4  10      138.99      122.21     16.76 o 
   1   4  10       26.42       10.43     13.37 o 
   2   4  10       31.84       34.52     14.68 o 
   3   4  10       18.82        4.13     14.60 o 
   4   4  10      222.11      190.66     19.89 o 
   5   4  10       45.40        4.80     19.20 o 
   6   4  10      156.26      132.76     21.15 o 
   7   4  10       45.67       30.42     21.53 o 
   8   4  10       22.64       41.43     17.57 o 
   9   4  10        0.69        8.54     21.30 o 
  10   4  10        0.01        0.00     22.30 o 
   1   5  10        2.87        0.00     12.06 o 
   2   5  10      111.50       91.34     18.65 o 
   3   5  10        3.19        0.00     12.64 o 
   4   5  10        1.39       34.84     16.47 o 
   5   5  10      117.39      158.76     17.45 o 
   6   5  10       76.98      114.35     16.60 o 
   7   5  10       29.79       21.96     21.15 o 
   8   5  10        6.44        0.19     19.09 o 
   9   5  10       70.46       78.76     24.50 o 
  10   5  10       17.99       23.59     22.39 o 
   0   6  10      162.68      206.53     23.13 o 
   1   6  10       91.69       90.39     20.33 o 
   2   6  10       35.27       37.86     16.23 o 
   3   6  10      190.77      193.49     17.54 o 
   4   6  10       11.41       23.62     13.76 o 
   5   6  10        9.23       27.43     13.74 o 
   6   6  10        0.58       20.65     18.45 o 
   7   6  10       10.86       27.28     15.69 o 
   8   6  10       19.05       24.51     20.56 o 
   9   6  10       26.25       42.50     20.85 o 
  10   6  10        0.19        0.00     25.46 o 
   1   7  10      180.65      183.52     18.24 o 
   2   7  10      107.75       97.75     24.23 o 
   3   7  10       49.36       62.42     23.93 o 
   4   7  10        2.30       13.04     16.23 o 
   5   7  10      102.64      114.23     19.48 o 
   6   7  10        3.99       14.37     15.45 o 
   7   7  10       19.61       46.95     17.32 o 
   8   7  10       29.52       36.22     23.97 o 
   9   7  10        0.09       23.35     23.22 o 
   0   8  10       17.04        5.23     22.12 o 
   1   8  10       20.21       18.77     19.31 o 
   2   8  10       42.11       55.06     26.06 o 
   3   8  10        0.41        1.64     20.95 o 
   4   8  10       19.00       38.31     19.76 o 
   5   8  10       86.89       96.78     24.86 o 
   6   8  10        1.38       15.15     17.02 o 
   7   8  10       16.94       12.80     21.25 o 
   8   8  10       55.97       62.64     25.90 o 
   9   8  10        0.70       22.55     25.11 o 
   1   9  10        9.90        0.00     17.30 o 
   2   9  10        9.85        2.41     19.60 o 
   3   9  10       59.70       69.59     21.31 o 
   4   9  10       16.54        7.95     22.91 o 
   5   9  10        1.16       22.08     22.96 o 
   6   9  10       12.77        0.00     23.17 o 
   7   9  10        0.79       14.29     24.65 o 
   8   9  10       17.74       12.42     22.11 o 
   0  10  10      220.52      240.77     32.50 o 
   1  10  10        1.33        0.00     18.20 o 
   2  10  10       74.12       83.77     21.55 o 
   3  10  10       10.33       19.87     17.50 o 
   4  10  10        0.92        0.00     19.40 o 
   5  10  10       15.24       28.76     20.96 o 
   6  10  10       10.29        0.00     22.02 o 
   7  10  10       32.06       42.84     26.95 o 
   1  11  10       35.89       32.41     21.80 o 
   2  11  10       41.98       34.64     23.01 o 
   3  11  10       56.47       60.54     24.73 o 
   4  11  10       19.75       23.20     22.79 o 
   5  11  10       23.16       29.53     24.84 o 
   6  11  10        4.26        3.68     20.56 o 
   7  11  10        0.32       17.95     27.17 o 
   0  12  10        4.72        0.00     27.95 o 
   1  12  10        0.85        2.84     23.70 o 
   2  12  10        3.48        0.00     18.59 o 
   3  12  10        0.59        0.26     23.38 o 
   4  12  10       17.63       19.42     21.53 o 
   5  12  10        4.08        8.73     21.46 o 
   6  12  10       40.03       34.45     28.10 o 
   1  13  10        6.94        1.13     22.53 o 
   2  13  10        1.17       11.01     18.75 o 
   3  13  10        5.61        4.05     19.39 o 
   4  13  10       19.34        0.00     25.65 o 
   0  14  10       10.07        5.37     38.15 o 
   1  14  10        0.32        0.00     26.94 o 
   1   1  11     1024.70      897.35     15.05 o 
   2   1  11        3.40        4.17     10.43 o 
   3   1  11     1369.58     1196.26     18.01 o 
   4   1  11       21.19       29.63     14.85 o 
   5   1  11      255.51      240.66     16.60 o 
   6   1  11       14.26       24.29     14.53 o 
   7   1  11        1.88        1.30     13.86 o 
   8   1  11       34.64       41.78     18.49 o 
   9   1  11        4.29        8.86     19.73 o 
  10   1  11        3.55        0.00     20.38 o 
   0   2  11     2742.59     2363.99     26.20 o 
   1   2  11        5.41        2.79     10.75 o 
   2   2  11     1426.25     1232.75     18.04 o 
   3   2  11       93.17      105.13     14.64 o 
   4   2  11      770.39      687.45     17.73 o 
   5   2  11       38.96       59.61     14.03 o 
   6   2  11      380.25      352.91     18.62 o 
   7   2  11        1.38       11.43     19.17 o 
   8   2  11       53.85       51.27     20.40 o 
   9   2  11        0.49       15.99     21.16 o 
  10   2  11       17.63        0.00     24.69 o 
   1   3  11     1140.56     1034.15     16.97 o 
   2   3  11       25.79       23.60     13.91 o 
   3   3  11     1365.83     1324.19     18.48 o 
   4   3  11       48.00       43.93     16.97 o 
   5   3  11      365.68      346.42     18.64 o 
   6   3  11        4.30       12.16     14.58 o 
   7   3  11      153.22      142.54     21.58 o 
   8   3  11        0.93        0.00     15.96 o 
   9   3  11       18.03       18.57     24.61 o 
  10   3  11        6.18       10.19     18.37 o 
   0   4  11       92.49      143.92     20.63 o 
   1   4  11      169.10      153.74     16.03 o 
   2   4  11      249.41      277.90     16.22 o 
   3   4  11       64.50       67.97     18.92 o 
   4   4  11      360.07      340.05     18.17 o 
   5   4  11        0.57        3.96     17.42 o 
   6   4  11        5.34       12.05     15.22 o 
   7   4  11      119.34      109.49     24.92 o 
   8   4  11        0.43       11.06     15.83 o 
   9   4  11       61.40       63.61     26.94 o 
  10   4  11       32.98       44.48     22.40 o 
   1   5  11       38.41       59.06     16.77 o 
   2   5  11      505.08      584.98     18.59 o 
   3   5  11     1337.85     1152.29     21.96 o 
   4   5  11      445.55      389.62     20.68 o 
   5   5  11       31.47       51.54     16.11 o 
   6   5  11      483.23      405.78     23.33 o 
   7   5  11      258.35      276.32     24.88 o 
   8   5  11       28.81       43.13     22.74 o 
   9   5  11       17.70       24.20     21.44 o 
   0   6  11     3214.55     2902.36     58.52 o 
   1   6  11      705.90      627.05     21.47 o 
   2   6  11       82.94       87.97     20.48 o 
   3   6  11      101.63       71.58     28.08 o 
   4   6  11       29.74       47.92     16.38 o 
   5   6  11      977.11     1015.43     23.14 o 
   6   6  11      573.95      609.34     22.12 o 
   7   6  11       80.92      116.50     20.77 o 
   8   6  11       37.96       60.01     21.46 o 
   9   6  11       42.42       31.73     23.29 o 
   1   7  11       51.83       59.54     19.03 o 
   2   7  11     1246.03     1218.18     27.95 o 
   3   7  11     1593.55     1595.47     28.65 o 
   4   7  11       21.95       40.93     21.82 o 
   5   7  11      131.76      165.19     21.42 o 
   6   7  11       12.30       12.80     20.14 o 
   7   7  11        3.98       15.24     17.75 o 
   8   7  11      184.44      196.05     25.21 o 
   9   7  11       98.42      126.66     24.94 o 
   0   8  11     1148.16     1322.10     41.08 o 
   1   8  11       68.76       83.83     22.44 o 
   2   8  11      187.64      232.54     22.28 o 
   3   8  11        2.44        0.00     20.15 o 
   4   8  11       33.92       55.13     21.15 o 
   5   8  11      111.66      117.20     25.47 o 
   6   8  11      299.01      356.29     26.87 o 
   7   8  11        0.44       51.20     25.60 o 
   8   8  11       36.07       35.52     25.53 o 
   1   9  11       76.00      106.70     21.75 o 
   2   9  11        0.36        0.00     19.36 o 
   3   9  11       29.80       46.77     21.82 o 
   4   9  11        4.19        5.51     20.06 o 
   5   9  11       17.56       25.77     21.28 o 
   6   9  11       15.39        8.17     25.11 o 
   7   9  11        6.54        3.95     23.69 o 
   0  10  11       42.18       61.27     31.47 o 
   1  10  11        9.77        0.00     23.34 o 
   2  10  11        5.74        0.00     19.63 o 
   3  10  11        6.74        0.00     21.23 o 
   4  10  11        5.80       11.14     20.97 o 
   5  10  11        0.16       30.45     24.90 o 
   6  10  11        9.92       31.40     20.90 o 
   7  10  11        9.71        6.86     25.35 o 
   1  11  11       88.78       97.34     30.83 o 
   2  11  11       11.52       17.05     20.70 o 
   3  11  11       73.99       96.17     24.31 o 
   4  11  11       13.92       31.80     23.97 o 
   5  11  11       34.80       50.15     27.88 o 
   6  11  11       31.33       49.86     24.01 o 
   0  12  11      252.44      274.52     43.84 o 
   1  12  11        1.12       21.10     25.50 o 
   2  12  11      119.08      150.01     24.50 o 
   3  12  11       18.48       27.73     21.87 o 
   4  12  11       33.97       23.62     27.60 o 
   1  13  11       60.71       63.64     27.03 o 
   2  13  11        0.47        0.00     28.18 o 
   0   0  12     2979.75     2766.44     68.02 o 
   1   0  12      226.40      208.12     20.67 o 
   2   0  12     1606.42     1517.21     27.90 o 
   3   0  12      224.66      196.11     23.08 o 
   4   0  12      867.14      907.50     28.87 o 
   5   0  12        2.05        2.13     19.90 o 
   6   0  12      383.82      475.86     33.74 o 
   7   0  12      108.70      106.51     30.90 o 
   8   0  12        5.69       17.28     25.58 o 
   9   0  12       95.36       87.35     38.58 o 
   1   1  12      624.18      584.16     16.07 o 
   2   1  12        5.37       14.27     11.24 o 
   3   1  12      621.06      640.22     17.06 o 
   4   1  12      133.39      113.95     18.55 o 
   5   1  12      112.15      159.12     17.32 o 
   6   1  12       95.39       87.99     24.34 o 
   7   1  12      102.21      137.21     21.44 o 
   8   1  12        3.72       10.70     17.45 o 
   9   1  12       65.63       78.42     23.52 o 
   0   2  12       80.34       95.04     18.58 o 
   1   2  12       22.76       22.40     14.88 o 
   2   2  12        1.38        0.00     12.83 o 
   3   2  12       12.75        0.00     14.39 o 
   4   2  12        1.28        0.00     13.01 o 
   5   2  12        5.76       10.07     14.82 o 
   6   2  12       24.10       27.72     18.85 o 
   7   2  12        0.05       21.16     20.32 o 
   8   2  12        8.71       22.00     16.63 o 
   9   2  12        9.83        0.00     20.08 o 
   1   3  12       18.52        6.89     16.65 o 
   2   3  12        2.75        3.58     12.69 o 
   3   3  12       51.71       50.88     21.09 o 
   4   3  12       33.39       19.72     19.77 o 
   5   3  12        8.25        4.33     15.87 o 
   6   3  12        3.81        0.00     16.42 o 
   7   3  12       22.09       35.56     20.82 o 
   8   3  12        3.00        6.87     17.74 o 
   9   3  12       49.29       73.44     21.63 o 
   0   4  12     3108.10     2728.25     51.82 o 
   1   4  12      359.95      331.98     18.71 o 
   2   4  12      466.56      474.34     18.19 o 
   3   4  12      244.94      216.11     20.54 o 
   4   4  12       31.37       52.64     18.22 o 
   5   4  12       11.23       24.04     15.01 o 
   6   4  12      331.50      396.29     22.45 o 
   7   4  12       39.33       46.64     21.90 o 
   8   4  12       66.73       96.90     21.02 o 
   9   4  12       55.92       52.28     23.95 o 
   1   5  12      728.02      685.17     21.01 o 
   2   5  12      121.79      170.42     19.92 o 
   3   5  12     2689.26     2568.87     42.11 o 
   4   5  12      195.30      194.89     19.83 o 
   5   5  12      500.86      617.44     23.87 o 
   6   5  12      236.75      212.25     23.27 o 
   7   5  12        4.09       16.53     17.15 o 
   8   5  12        7.98       15.40     19.41 o 
   9   5  12       11.86       29.49     20.45 o 
   0   6  12      511.24      592.45     33.19 o 
   1   6  12       15.34       11.17     19.73 o 
   2   6  12      201.96      250.30     22.50 o 
   3   6  12       11.70        9.85     19.60 o 
   4   6  12      140.57      196.71     23.00 o 
   5   6  12        2.13       15.62     15.69 o 
   6   6  12      164.62      216.78     20.85 o 
   7   6  12        8.77        5.66     19.48 o 
   8   6  12       44.84       58.78     21.55 o 
   1   7  12        0.64        8.62     15.55 o 
   2   7  12       13.58       17.01     18.96 o 
   3   7  12      151.91      133.52     27.61 o 
   4   7  12        7.09       19.25     21.83 o 
   5   7  12       11.03        0.00     21.12 o 
   6   7  12        6.18       19.75     19.57 o 
   7   7  12        2.79        8.64     19.28 o 
   8   7  12        0.02        1.01     25.35 o 
   0   8  12     1091.60      991.43     37.92 o 
   1   8  12      101.75      135.39     25.82 o 
   2   8  12      140.13      139.12     25.70 o 
   3   8  12       47.91       64.49     23.71 o 
   4   8  12       13.89       28.73     21.91 o 
   5   8  12        1.93        0.00     23.55 o 
   6   8  12      177.33      220.25     29.58 o 
   7   8  12       36.37       45.75     29.86 o 
   1   9  12      219.03      222.14     28.54 o 
   2   9  12        1.78        0.00     19.17 o 
   3   9  12      437.47      502.73     27.61 o 
   4   9  12       80.87       98.00     25.56 o 
   5   9  12       87.11      127.57     25.30 o 
   6   9  12       26.35       10.02     27.36 o 
   0  10  12       30.26       31.90     34.92 o 
   1  10  12        2.39        0.00     22.19 o 
   2  10  12      104.47      130.76     28.25 o 
   3  10  12        1.14        4.80     19.11 o 
   4  10  12      148.51      188.62     26.49 o 
   5  10  12       17.72       14.21     24.98 o 
   6  10  12       35.99       54.38     25.34 o 
   1  11  12       11.31       16.98     24.35 o 
   2  11  12       17.23        3.35     26.06 o 
   3  11  12        0.64       17.75     25.52 o 
   4  11  12        0.09       25.07     26.58 o 
   0  12  12        9.04        0.00     43.90 o 
   1  12  12        8.49        7.09     27.03 o 
   2  12  12        8.57        3.07     25.90 o 
   3  12  12        1.84        4.21     22.59 o 
   1   1  13       43.61       59.13     18.00 o 
   2   1  13       13.96        0.00     15.75 o 
   3   1  13       97.31      111.58     15.53 o 
   4   1  13       88.14       71.18     24.68 o 
   5   1  13       95.02       98.06     19.10 o 
   6   1  13       10.10        5.51     19.20 o 
   7   1  13       15.37       22.50     18.00 o 
   8   1  13        1.18       14.87     16.21 o 
   9   1  13        0.24       10.70     23.00 o 
   0   2  13      301.35      325.97     26.86 o 
   1   2  13       34.53       16.42     16.39 o 
   2   2  13      105.28      127.25     15.79 o 
   3   2  13        5.34        0.00     16.79 o 
   4   2  13       26.28       39.48     17.73 o 
   5   2  13       14.11        7.16     21.33 o 
   6   2  13       55.44       90.20     20.31 o 
   7   2  13       77.27       28.84     26.45 o 
   8   2  13       36.38       62.46     20.15 o 
   9   2  13        3.95        5.43     18.57 o 
   1   3  13      103.46      117.30     18.18 o 
   2   3  13       78.09       96.13     16.90 o 
   3   3  13       49.54       77.84     18.92 o 
   4   3  13      174.66      141.21     26.31 o 
   5   3  13       31.77       56.29     18.80 o 
   6   3  13       62.36       50.98     29.10 o 
   7   3  13       31.42       56.90     18.98 o 
   8   3  13        0.70       32.42     22.61 o 
   0   4  13       21.83       23.03     27.13 o 
   1   4  13      183.75      170.59     23.19 o 
   2   4  13       91.48      112.20     20.59 o 
   3   4  13       16.13        1.13     19.25 o 
   4   4  13       56.51       65.58     19.99 o 
   5   4  13      151.81      185.39     20.06 o 
   6   4  13        8.88        9.13     18.77 o 
   7   4  13        0.01       29.59     24.47 o 
   8   4  13        1.13        0.63     18.66 o 
   1   5  13        2.05        1.14     16.47 o 
   2   5  13      182.11      165.12     23.45 o 
   3   5  13       24.70       36.01     21.45 o 
   4   5  13       20.56       34.38     20.71 o 
   5   5  13       15.22       25.41     17.88 o 
   6   5  13       15.89       22.50     19.54 o 
   7   5  13        4.23        9.93     18.58 o 
   8   5  13       80.61       90.27     32.61 o 
   0   6  13      302.39      322.71     34.54 o 
   1   6  13        2.58        3.73     18.01 o 
   2   6  13       60.03       86.52     23.03 o 
   3   6  13        1.44       19.00     22.67 o 
   4   6  13      167.22      188.00     24.26 o 
   5   6  13       47.72       45.15     26.46 o 
   6   6  13      207.82      221.00     26.57 o 
   7   6  13        0.84       22.79     25.11 o 
   1   7  13      205.26      240.62     26.88 o 
   2   7  13        3.75        0.00     21.45 o 
   3   7  13      182.49      235.22     26.72 o 
   4   7  13        3.78       18.16     17.09 o 
   5   7  13        0.72       24.14     24.38 o 
   6   7  13        5.43       12.93     21.80 o 
   7   7  13       24.08       40.01     25.27 o 
   0   8  13        4.02        8.81     26.08 o 
   1   8  13        1.17        1.72     26.90 o 
   2   8  13        4.87       11.26     23.08 o 
   3   8  13        4.10        0.00     22.89 o 
   4   8  13       14.37       30.77     21.94 o 
   5   8  13       42.81       43.11     28.90 o 
   6   8  13        2.75       19.58     21.66 o 
   1   9  13        2.51        0.00     26.12 o 
   2   9  13       16.71       13.28     35.30 o 
   3   9  13        7.96       18.46     22.18 o 
   4   9  13       21.19       45.03     24.36 o 
   5   9  13        6.97        0.86     24.37 o 
   0  10  13       89.66       94.21     51.20 o 
   1  10  13       19.15       11.29     29.46 o 
   2  10  13       26.47       31.22     28.19 o 
   3  10  13       22.70       16.16     29.09 o 
   4  10  13        3.57        0.00     23.30 o 
   1  11  13       25.44       21.30     28.65 o 
   2  11  13        5.16        0.00     29.58 o 
   0   0  14       52.05       39.32     35.26 o 
   1   0  14      298.84      255.19     29.19 o 
   2   0  14       85.14       84.07     34.52 o 
   3   0  14       46.97       44.95     30.82 o 
   4   0  14       53.96       60.93     26.28 o 
   5   0  14      251.46      307.57     29.34 o 
   6   0  14        2.25        1.05     25.96 o 
   7   0  14        0.37       30.08     33.00 o 
   8   0  14        1.74        4.04     27.10 o 
   1   1  14       38.19       31.00     21.32 o 
   2   1  14      322.82      307.32     16.93 o 
   3   1  14       15.29       30.44     15.90 o 
   4   1  14       40.71       22.81     21.21 o 
   5   1  14        0.89        1.62     16.67 o 
   6   1  14       59.63       41.24     20.78 o 
   7   1  14       33.96       41.20     21.62 o 
   8   1  14       27.27       39.61     21.64 o 
   0   2  14       16.68       27.19     27.21 o 
   1   2  14       21.91        8.71     20.87 o 
   2   2  14        5.92        0.00     15.92 o 
   3   2  14        1.27        0.00     16.17 o 
   4   2  14       18.33       30.04     21.72 o 
   5   2  14       26.23       38.36     19.60 o 
   6   2  14        0.11       15.56     21.57 o 
   7   2  14        0.23       17.08     22.43 o 
   8   2  14        0.99       21.62     23.52 o 
   1   3  14       25.74       17.83     21.93 o 
   2   3  14        8.14        0.00     19.87 o 
   3   3  14       58.33       64.95     24.05 o 
   4   3  14       19.46        0.97     21.28 o 
   5   3  14       14.97       14.53     24.17 o 
   6   3  14        7.84       15.94     18.02 o 
   7   3  14        9.93        6.28     19.95 o 
   0   4  14        0.41       26.68     31.70 o 
   1   4  14       12.77        2.55     21.30 o 
   2   4  14       16.20        0.00     26.48 o 
   3   4  14        4.05       12.64     18.50 o 
   4   4  14       20.94        9.39     21.08 o 
   5   4  14        0.05       26.36     23.36 o 
   6   4  14        2.71       11.16     17.80 o 
   7   4  14       38.06       35.97     25.33 o 
   1   5  14      257.52      231.88     29.04 o 
   2   5  14        1.39       11.70     21.04 o 
   3   5  14       26.47       41.58     25.46 o 
   4   5  14        4.21        0.00     20.51 o 
   5   5  14       14.90        0.00     27.70 o 
   6   5  14       48.23       57.74     25.53 o 
   7   5  14       15.47       15.00     23.83 o 
   0   6  14       11.56        0.00     41.25 o 
   1   6  14        1.18        0.00     19.91 o 
   2   6  14       41.85       35.88     27.99 o 
   3   6  14       21.03       33.59     22.03 o 
   4   6  14       57.91       73.52     27.94 o 
   5   6  14       12.28       10.45     21.86 o 
   6   6  14       10.82       16.02     25.47 o 
   1   7  14        2.57        0.00     20.67 o 
   2   7  14        4.39       19.04     21.29 o 
   3   7  14       17.64       38.34     24.18 o 
   4   7  14       17.14       25.55     25.25 o 
   5   7  14        5.35       14.20     20.25 o 
   6   7  14        0.21        0.00     28.03 o 
   0   8  14        2.15       17.77     29.40 o 
   1   8  14       10.68       19.37     25.01 o 
   2   8  14        5.46        0.07     26.80 o 
   3   8  14        2.33        4.47     22.85 o 
   4   8  14        0.90       10.18     20.80 o 
   5   8  14        2.27        9.93     23.22 o 
   1   9  14        4.64        6.90     24.65 o 
   2   9  14        0.14       13.55     29.96 o 
   3   9  14       31.96       23.92     28.59 o 
   4   9  14       12.41        9.40     28.94 o 
   0  10  14       32.28       19.36     43.94 o 
   1  10  14        0.16        0.00     33.38 o 
   2  10  14        0.87        0.00     25.98 o 
   1   1  15       39.67       48.54     22.11 o 
   2   1  15        1.73        7.94     15.29 o 
   3   1  15      257.27      235.36     20.98 o 
   4   1  15        5.99       10.72     16.47 o 
   5   1  15       45.99       57.45     22.45 o 
   6   1  15       27.69       34.83     22.41 o 
   0   2  15      464.36      404.62     35.79 o 
   1   2  15        6.47        9.38     17.05 o 
   2   2  15       47.55       35.29     28.30 o 
   3   2  15       11.53        4.39     19.23 o 
   4   2  15        9.59       18.01     18.73 o 
   5   2  15       45.52       52.12     23.33 o 
   6   2  15      108.51      128.80     23.83 o 
   1   3  15       72.64       74.33     28.25 o 
   2   3  15       40.89       43.35     25.02 o 
   3   3  15      167.30      185.23     25.30 o 
   4   3  15        3.36       10.61     20.13 o 
   5   3  15       18.84       39.87     24.14 o 
   6   3  15       16.05       26.28     21.06 o 
   0   4  15      156.33      185.06     35.58 o 
   1   4  15        0.26       28.48     27.52 o 
   2   4  15       84.90      114.48     29.14 o 
   3   4  15       10.82       11.00     24.90 o 
   4   4  15       62.83       80.45     25.61 o 
   5   4  15        3.15        0.00     25.14 o 
   6   4  15       35.46       32.23     28.42 o 
   1   5  15        0.47       17.83     27.82 o 
   2   5  15       30.14       29.60     27.73 o 
   3   5  15       12.09       24.87     23.43 o 
   4   5  15        6.45        8.69     21.43 o 
   5   5  15        0.37        0.00     27.67 o 
   0   6  15       59.00       58.43     42.10 o 
   1   6  15       46.66       50.20     28.58 o 
   2   6  15      137.63      139.71     31.42 o 
   3   6  15       19.61       37.19     24.65 o 
   4   6  15      114.93      121.14     29.69 o 
   5   6  15       28.39       43.33     26.47 o 
   1   7  15      182.61      206.31     33.05 o 
   2   7  15       53.87       66.56     29.99 o 
   3   7  15       52.99       59.56     33.13 o 
   4   7  15        0.38       47.08     32.65 o 
   0   8  15       33.86       61.09     42.07 o 
   1   8  15        2.82        0.00     23.31 o 
   2   8  15       34.56       47.38     34.77 o 
   3   8  15       10.77        0.92     27.65 o 
   0   0  16       31.55       36.54     60.72 o 
   1   0  16        0.25        4.56     36.28 o 
   2   0  16      149.05      159.40     32.43 o 
   3   0  16       29.98       27.16     30.76 o 
   4   0  16      275.07      281.26     40.62 o 
   5   0  16       38.06       24.83     39.36 o 
   1   1  16      206.36      192.93     27.12 o 
   2   1  16       10.46       14.92     25.41 o 
   3   1  16       31.24       54.77     23.95 o 
   4   1  16        0.59        3.15     23.48 o 
   5   1  16       16.60       30.89     20.48 o 
   0   2  16        8.98        0.00     34.10 o 
   1   2  16        4.18       13.15     21.72 o 
   2   2  16        7.43        9.24     25.51 o 
   3   2  16        0.13        6.10     26.57 o 
   4   2  16       14.21       21.02     21.84 o 
   5   2  16       12.98       13.49     21.87 o 
   1   3  16       28.74       42.03     30.57 o 
   2   3  16        0.75       25.62     32.21 o 
   3   3  16      163.07      167.86     34.19 o 
   4   3  16       10.57        8.08     24.08 o 
   0   4  16      226.63      232.00     39.18 o 
   1   4  16        1.17        4.87     28.91 o 
   2   4  16       59.75       87.33     29.36 o 
   3   4  16       22.42        6.69     31.87 o 
   4   4  16       13.01       16.16     37.39 o 
   1   5  16        9.27       20.77     25.04 o 
   2   5  16        6.67       14.78     23.67 o 
   3   5  16       83.73      121.60     30.70 o 
   0   6  16       35.66       76.76     38.75 o 
   1   6  16        0.33       27.98     30.29 o 
   2   6  16       12.69       29.07     25.83 o 
   1   1  17        0.81       10.69     30.05 o 
   2   1  17        6.50       13.41     24.44 o 
   0   2  17      118.20      173.00     46.74 o 
   1   2  17        1.46        4.37     24.79 o 
   2   2  17       17.84       43.28     27.12 o 
   1   3  17        7.58       25.46     25.72 o 
                                                 
